# Supplementary material for: An online intelligent detection method for slurry density in concept drift data streams based on collaborative computing
Source: PeerJ Comput Sci. 2025 Feb 12;11:e2683. doi: 10.7717/peerj-cs.2683 (PMC11888939; doi:10.7717/peerj-cs.2683)
Supplement: Supplemental Information 1 — The results of the offline model running on the test set; the raw data for the tables in the article; the processed dataset used in this article; the experimental results. [file peerj-cs-11-2683-s001.zip]

Archive with 5 entries (4 files):
- Datasets/
- Datasets/data_experimental results.xlsx
- Datasets/data_processed dataset in this paper.xlsx
- Datasets/data_raw data in the tables of the paper.xlsx
- Datasets/data_results of the offline model on the test set.xlsx
