# Supplementary material for: An online intelligent detection method for slurry density in concept drift data streams based on collaborative computing
Source: PeerJ Comput Sci. 2025 Feb 12;11:e2683. doi: 10.7717/peerj-cs.2683 (PMC11888939; doi:10.7717/peerj-cs.2683)
Supplement: Supplemental Information 1 — The results of the offline model running on the test set; the raw data for the tables in the article; the processed dataset used in this article; the experimental results. [file peerj-cs-11-2683-s001.zip › Datasets/data_processed dataset in this paper.xlsx]

## Sheet: Sheet1
8038.7	18064.9	28.7187	2.98671	1023.4
8051.36	18071.3	28.669	2.96568	1026.7
8032.37	18064.9	28.7187	2.96907	1025.07
8026.04	18058.6	28.6599	2.96365	1030.25
8038.7	18058.6	28.7277	2.96975	1023
8057.69	18083.9	28.6464	2.98196	1031.27
8057.69	18077.6	28.7142	2.99078	1017.62
8019.71	18020.6	28.6328	2.96297	1014.95
8038.7	18058.6	28.7142	2.96704	1019.26
8013.38	18020.6	28.6916	2.98399	1017.2
8032.37	18045.9	28.6825	2.97857	1027.64
8045.03	18058.6	28.6961	2.96772	1018.54
11665.6	21780.5	32.2633	3.00434	1036.74
11608.6	21723.5	32.2859	3.00298	1040.65
11665.6	21774.1	32.2904	3.01316	1044.84
11646.6	21761.5	32.3221	3.02062	1045.57
11646.6	21761.5	32.2859	3.01655	1031.14
11615	21736.1	32.3085	3.01519	1040.63
11653	21767.8	32.2814	3.01383	1024.31
11602.3	21717.2	32.3085	3.01451	1022.67
11627.6	21748.8	32.2407	3.0057	1031.98
11608.6	21717.2	32.2543	2.99417	1025.69
11627.6	21723.5	32.2452	2.99688	1026.31
11615	21710.8	32.2724	3.00298	1037.03
11665.6	21761.5	32.2678	3.00909	1023.35
11665.6	21767.8	32.2678	3.00705	1013.76
11634	21748.8	32.304	3.00366	1023.07
11646.6	21748.8	32.2633	3.00909	1020.02
11671.9	21774.1	32.2633	3.00434	1030.43
11671.9	21767.8	32.3266	3.00434	1021.8
11634	21742.5	32.2724	2.99145	1022.3
11697.3	21805.8	32.2769	3.00977	1034.78
15697.6	25875.8	35.8803	3.05792	1033.47
15748.3	25913.7	35.9074	3.06945	1036.97
15735.6	25901.1	35.8758	3.0552	1035.25
15754.6	25926.4	35.8893	3.05317	1024.49
15710.3	25875.8	35.8803	3.05792	1031.53
15767.2	25945.4	35.8984	3.07623	1028.96
15741.9	25913.7	35.9029	3.06266	1023.29
15767.2	25958	35.8848	3.05113	1037.7
15748.3	25926.4	35.9164	3.0552	1031.35
15754.6	25926.4	35.9029	3.06945	1029.36
15741.9	25920.1	35.93	3.05317	1029.04
15729.3	25901.1	35.8893	3.05249	1030.91
20191.7	30401.5	39.5018	3.12031	1039.06
20217	30426.8	39.5018	3.12573	1039.1
20185.4	30414.1	39.5108	3.15761	1029.77
20204.4	30420.5	39.5108	3.12777	1030.51
20223.3	30445.8	39.5379	3.12777	1039.04
20261.3	30477.4	39.4746	3.11081	1047.21
20236	30464.8	39.4792	3.13998	1047
20210.7	30426.8	39.4882	3.12845	1033.99
20210.7	30426.8	39.5515	3.13659	1037.93
20210.7	30426.8	39.547	3.13523	1041.14
20191.7	30407.8	39.5379	3.14201	1041.09
20217	30426.8	39.5153	3.13048	1046.25
25204.8	35446.2	43.1142	3.23017	1042.59
25274.4	35528.5	43.1639	3.22543	1033.59
25274.4	35528.5	43.1865	3.24713	1041.2
25261.8	35509.5	43.1278	3.21051	1048.33
25198.5	35433.6	43.1278	3.22204	1044.87
25204.8	35452.6	43.1956	3.22068	1036.07
25217.5	35452.6	43.1278	3.22136	1037.72
25217.5	35452.6	43.1052	3.21186	1040.01
25230.1	35471.6	43.1775	3.21729	1043.32
25268.1	35515.9	43.1865	3.23763	1041.25
25230.1	35471.6	43.1187	3.22882	1037.95
25198.5	35446.2	43.1052	3.22339	1050.71
30642	40908.8	46.8261	3.33936	1043.81
30597.7	40858.1	46.7493	3.32105	1050.35
30629.3	40883.4	46.808	3.32987	1046.34
30572.4	40851.8	46.8035	3.3319	1053.3
30534.4	40807.5	46.8261	3.32715	1038.78
30610.4	40889.8	46.799	3.33122	1036.11
30692.7	40959.4	46.7809	3.33801	1048.16
30578.7	40851.8	46.7945	3.34004	1035.64
30578.7	40858.1	46.7719	3.34275	1043.07
30515.4	40775.8	46.8261	3.33326	1034.01
30635.7	40896.1	46.7945	3.33122	1041.07
30673.7	40946.7	46.7628	3.32241	1037.84
30572.4	40845.5	46.7854	3.32987	1040.24
30534.4	40801.2	46.8125	3.32919	1049.44
30635.7	40908.8	46.7628	3.32105	1049.5
30686.3	40959.4	46.7719	3.32783	1038.26
36459	46738.4	50	3.48721	1045.61
36427.3	46719.4	50	3.46279	1042.34
36591.9	46884	50	3.47364	1036.51
36566.6	46852.3	50	3.45737	1055.9
36433.7	46725.7	50	3.46279	1045.63
36345.1	46630.8	50	3.47296	1040.63
36478	46763.7	50	3.45804	1049.44
36490.6	46782.7	50	3.46076	1036.75
36478	46770.1	50	3.47161	1047.62
36465.3	46757.4	50	3.47635	1055.97
36421	46713.1	50	3.47974	1057.2
36509.6	46782.7	50	3.46211	1037.59
8266.57	18799.2	28.7323	2.98399	1074.02
8272.9	18811.8	28.669	2.96636	1063.38
8247.58	18786.5	28.7187	2.98535	1082.28
8285.56	18824.5	28.6916	2.98332	1084.54
8247.58	18780.2	28.6644	2.97111	1072.71
8253.91	18786.5	28.7006	2.97586	1079.42
8247.58	18761.2	28.687	2.98806	1062.38
8266.57	18786.5	28.687	2.99145	1066.59
8266.57	18786.5	28.7232	2.97179	1071.91
8272.9	18799.2	28.6735	2.96365	1079.6
8279.23	18799.2	28.7187	2.98332	1072.1
8253.91	18786.5	28.6825	2.9901	1061.25
11956.8	22603.3	32.2995	3.0057	1085.29
11975.8	22603.3	32.3266	3.01723	1086.64
11918.8	22571.7	32.295	3.00977	1074.86
11906.1	22540	32.313	3.02536	1086.9
11956.8	22603.3	32.2995	3.03486	1082.94
11931.5	22578	32.2769	3.01587	1086.93
11988.4	22622.3	32.2995	3.02536	1074.97
11963.1	22603.3	32.2769	3.01994	1092.66
16166	26888.5	35.9391	3.07555	1088.15
16159.7	26888.5	35.9571	3.07148	1080.33
16077.4	26799.9	35.9164	3.05453	1079.87
16096.4	26825.2	35.8893	3.05995	1081.78
16185	26920.2	35.9255	3.0708	1088.85
16166	26901.2	35.9571	3.06199	1098.8
16159.7	26869.5	35.921	3.06334	1091.88
16147	26863.2	35.93	3.0647	1087.87
16109.1	26837.9	35.9481	3.07419	1087.61
16140.7	26863.2	35.921	3.07691	1077.65
16197.7	26907.5	35.9029	3.06538	1083.3
16153.4	26875.8	35.8893	3.07148	1076.95
20875.3	31648.4	39.5831	3.14405	1096.13
20786.7	31572.5	39.547	3.161	1103.12
20780.4	31559.8	39.5515	3.14337	1095.81
20843.7	31635.8	39.5741	3.15151	1096.31
20831	31616.8	39.5605	3.14879	1097.43
20774	31547.2	39.5198	3.13998	1103.95
20805.7	31591.5	39.5153	3.14269	1090.96
20837.3	31635.8	39.5425	3.14405	1104.2
20850	31629.4	39.5651	3.16778	1098.57
20774	31540.8	39.5153	3.16914	1092.15
20793	31597.8	39.556	3.16371	1108.44
20805.7	31604.1	39.5515	3.15557	1100.44
25958	36794.5	43.1911	3.23289	1102.21
25932.7	36781.8	43.182	3.24916	1105.2
25977	36826.1	43.1685	3.25459	1092.01
26015	36864.1	43.182	3.25323	1091.7
25882.1	36737.5	43.1368	3.26544	1106.07
25932.7	36781.8	43.2227	3.26408	1108.56
25894.7	36750.2	43.1504	3.25188	1110.01
25951.7	36794.5	43.1775	3.25323	1108.99
25882.1	36743.8	43.1775	3.24984	1104.56
25920.1	36762.8	43.1549	3.27019	1097.2
25920.1	36750.2	43.1685	3.23357	1099.72
25945.4	36788.1	43.1775	3.23492	1099.3
31477.5	42339.3	46.8397	3.38073	1096.39
31515.5	42364.6	46.8397	3.37937	1103.19
31471.2	42351.9	46.8352	3.36649	1090.02
31502.8	42377.2	46.8216	3.36106	1094.99
31433.2	42301.3	46.8532	3.38005	1100.75
31490.2	42351.9	46.8216	3.35971	1099.12
31483.9	42364.6	46.8804	3.3787	1089.85
31502.8	42358.3	46.8532	3.38073	1103.17
31452.2	42314	46.8623	3.37463	1102.92
31414.2	42295	46.8261	3.34207	1107.88
31540.8	42434.2	46.8216	3.37463	1102.91
31521.8	42408.9	46.8442	3.38209	1113.68
37275.5	48181.6	50	3.51569	1102
37256.5	48162.6	50	3.49602	1105.6
37161.6	48067.6	50	3.52179	1103.15
37243.9	48118.3	50	3.51298	1109.54
37503.4	48390.5	50	3.51433	1105.58
37376.8	48276.5	50	3.51094	1107.93
37478.1	48346.1	50	3.49127	1113.16
37376.8	48270.2	50	3.50619	1103.27
37395.8	48301.8	50	3.51094	1101.94
37459.1	48352.5	50	3.50484	1094.95
37376.8	48295.5	50	3.51569	1112.68
37332.5	48251.2	50	3.5123	1099.59
16488.8	28097.5	35.8893	3.10878	1178.19
16482.5	28084.8	35.9119	3.10539	1182.12
16469.8	28084.8	35.8848	3.09454	1180.74
16450.9	28034.2	35.921	3.10539	1181.64
16748.3	28382.3	35.9119	3.11081	1187.13
16710.4	28331.7	35.8803	3.10878	1188.02
16729.4	28325.3	35.9074	3.0925	1195.99
16735.7	28306.4	35.9481	3.08437	1182.23
16761	28376	35.9255	3.10268	1187.81
16748.3	28338	35.9391	3.11421	1183.2
16754.7	28357	35.8848	3.09725	1186
16773.7	28357	35.8848	3.09929	1197.24
19071.3	30686.3	37.7295	3.13184	1176.57
19071.3	30673.7	37.7611	3.15693	1185.87
19122	30768.6	37.734	3.14744	1185.35
19109.3	30724.3	37.7747	3.1549	1168.51
19122	30743.3	37.7068	3.15218	1175.47
19122	30762.3	37.7249	3.13998	1177.75
19065	30661	37.734	3.15083	1164.33
19166.3	30768.6	37.743	3.14472	1173.25
19046	30680	37.7521	3.14947	1176.53
19115.7	30718	37.7385	3.12709	1183.12
19134.6	30755.9	37.7249	3.14608	1187.81
19090.3	30711.6	37.7611	3.14405	1177.96
21558.9	33173.9	39.5696	3.20033	1183.66
21565.2	33192.9	39.5425	3.19152	1179.84
21533.6	33148.6	39.547	3.18406	1181.05
21590.6	33218.2	39.5198	3.18609	1186.44
21565.2	33224.5	39.5244	3.19627	1183.86
21647.5	33294.1	39.556	3.17049	1177.77
21495.6	33129.6	39.5786	3.17185	1183.72
21533.6	33192.9	39.5515	3.19084	1177.5
21615.9	33275.2	39.5786	3.1983	1180.59
21628.5	33256.2	39.5153	3.19016	1184.07
21590.6	33218.2	39.5831	3.18202	1179.49
21584.2	33230.9	39.547	3.19694	1182.74
24204.7	35851.3	41.3826	3.23085	1185.53
24147.8	35807	41.3961	3.23831	1190.99
24116.1	35737.4	41.4007	3.24238	1185.67
24204.7	35832.4	41.3645	3.25527	1185.54
24204.7	35876.7	41.3826	3.22814	1175.52
24198.4	35800.7	41.36	3.23696	1180.41
24160.4	35781.7	41.3509	3.24849	1180.08
24179.4	35800.7	41.3509	3.23696	1178.56
24135.1	35781.7	41.3555	3.23357	1180.27
24154.1	35762.7	41.3555	3.24577	1177.58
24166.7	35819.7	41.4142	3.24849	1173.98
24204.7	35857.7	41.3509	3.22882	1177.73
27002.4	38680.7	43.2408	3.28985	1190.4
26970.8	38642.7	43.2453	3.30138	1181.99
26901.2	38554.1	43.2408	3.32173	1193.58
26920.2	38585.8	43.1865	3.29528	1188.42
26996.1	38687	43.2137	3.28985	1178.23
27008.8	38693.4	43.2137	3.30206	1176.95
27072.1	38750.3	43.1775	3.30545	1188.06
27027.8	38712.4	43.2137	3.32105	1179.5
26996.1	38668.1	43.2408	3.3258	1191.91
26964.5	38636.4	43.2092	3.30613	1185.95
26970.8	38636.4	43.2092	3.29257	1199.08
27027.8	38668.1	43.2092	3.28104	1185.15
27046.8	38731.3	43.2453	3.28104	1183.08
26932.8	38598.4	43.1685	3.29935	1185.95
26996.1	38642.7	43.2227	3.29664	1172.05
27040.4	38712.4	43.2137	3.29528	1175.64
29831.8	41535.4	45.0448	3.35225	1189.64
29907.8	41605	45.0448	3.37937	1181.38
29907.8	41586	45.0222	3.37463	1187.8
30021.7	41681	45.0357	3.37124	1193.66
29857.1	41554.4	45.0041	3.35089	1194.76
29907.8	41586	45.0222	3.36988	1189.91
29958.4	41674.7	45.0086	3.35293	1204.45
29939.4	41611.4	45.0674	3.38412	1195.87
29945.7	41687.3	45.0176	3.36174	1190.26
29996.4	41706.3	45.09	3.35428	1182.12
29876.1	41541.7	45.0357	3.35428	1180.89
29926.8	41624	45.0493	3.35496	1192.43
33123.2	44858.5	46.8668	3.43092	1190.87
33129.6	44864.8	46.8578	3.43092	1201.45
33123.2	44858.5	46.8849	3.43159	1193.11
33078.9	44807.8	46.8849	3.42956	1196.42
33116.9	44864.8	46.912	3.43838	1196.46
33104.3	44858.5	46.8578	3.43295	1206.65
33028.3	44738.2	46.8758	3.43295	1195
33085.3	44788.9	46.912	3.45194	1208.27
33078.9	44826.8	46.9075	3.42346	1196.35
33116.9	44858.5	46.8758	3.43838	1208.09
33154.9	44871.1	46.8623	3.43905	1205.08
33116.9	44858.5	46.912	3.44448	1205.44
36421	48162.6	48.7205	3.48924	1186.96
36351.4	48111.9	48.6889	3.52315	1198.44
36256.4	47998	48.7612	3.51365	1185.81
36376.7	48137.3	48.6798	3.51569	1190.75
36389.4	48124.6	48.6979	3.52654	1189.54
36300.8	48099.3	48.7024	3.50619	1193.65
36250.1	48036	48.7024	3.4967	1197.8
36288.1	48036	48.7341	3.50213	1195.96
36427.3	48200.6	48.6979	3.49399	1187.92
36370.4	48143.6	48.7521	3.51433	1190.88
36307.1	48042.3	48.7115	3.47635	1191.62
36250.1	47998	48.6934	3.47568	1189.3
39541.5	51346.4	50	3.57672	1191.8
39383.3	51137.5	50	3.58079	1182.44
39256.7	51036.3	50	3.57605	1183.14
39427.6	51200.8	50	3.59097	1195.86
39402.3	51194.5	50	3.58554	1193.07
39452.9	51232.5	50	3.60114	1189.52
39427.6	51207.2	50	3.55841	1183.98
39396	51169.2	50	3.59436	1192.92
17539.6	29559.6	35.9481	3.11556	1222.66
17577.5	29622.9	35.9526	3.10675	1217.64
17596.5	29673.6	35.9797	3.1081	1219.59
17583.9	29641.9	35.9391	3.11421	1228.78
17558.5	29578.6	35.9888	3.10946	1217.37
17482.6	29509	35.921	3.11556	1228.68
17571.2	29616.6	35.9436	3.11014	1232.15
17564.9	29603.9	35.9843	3.11081	1242.28
17577.5	29603.9	35.9978	3.10471	1235.33
17514.2	29540.6	35.9888	3.09793	1226.81
17647.2	29667.2	35.9526	3.10675	1210.29
17539.6	29622.9	35.9119	3.11692	1222.81
19957.5	31952.3	37.7656	3.16236	1209.11
19887.9	31901.6	37.8108	3.15354	1218.54
19925.9	31964.9	37.7566	3.14947	1235.35
19868.9	31958.6	37.7611	3.15083	1224.94
19887.9	31907.9	37.8018	3.15422	1232.21
19894.2	31920.6	37.7656	3.15015	1226.6
19932.2	31939.6	37.7882	3.14065	1222.42
19925.9	31952.3	37.7927	3.14201	1225.76
22394.4	34465.1	39.6058	3.22543	1230.88
22426.1	34503.1	39.5831	3.18813	1226.5
22451.4	34490.5	39.6238	3.18745	1230.02
22369.1	34427.2	39.5831	3.21186	1232.81
22419.7	34484.1	39.5741	3.21186	1237.63
22426.1	34490.5	39.6238	3.19016	1245.66
22407.1	34439.8	39.5741	3.2139	1230.73
22426.1	34484.1	39.5741	3.18813	1233.15
22394.4	34439.8	39.5651	3.18948	1227.12
22375.4	34414.5	39.5651	3.21254	1236.07
22476.7	34503.1	39.6103	3.20779	1230.72
22483	34547.4	39.6148	3.19287	1227.14
25217.5	37288.2	41.3916	3.2417	1229.14
25211.1	37313.5	41.4368	3.28172	1240.99
25128.9	37218.6	41.4368	3.24781	1229.57
25141.5	37231.2	41.4188	3.24916	1223.54
25040.2	37110.9	41.3871	3.24916	1236.73
25128.9	37193.2	41.4368	3.24306	1230.13
25135.2	37243.9	41.3509	3.24238	1237.63
25141.5	37205.9	41.3871	3.24916	1246.17
25097.2	37186.9	41.3916	3.24306	1243.27
25078.2	37167.9	41.4233	3.24374	1222.12
25071.9	37161.6	41.4142	3.24103	1225.89
25179.5	37294.5	41.3871	3.22475	1233.74
25147.8	37218.6	41.4142	3.24374	1213.87
25160.5	37205.9	41.369	3.25459	1205.6
25084.5	37155.3	41.4368	3.24781	1224.16
25185.8	37269.2	41.3871	3.25323	1210.23
24958	37035	41.3916	3.24645	1225.5
24964.3	37054	41.3961	3.2417	1223.49
24976.9	37054	41.4097	3.26544	1228.02
25008.6	37092	41.4007	3.25934	1237.09
27857	39965.6	43.2363	3.29867	1220.45
27844.3	39972	43.2092	3.31902	1220.35
27894.9	40003.6	43.1911	3.30206	1220.22
27951.9	40079.6	43.2544	3.32512	1217.91
27844.3	39921.3	43.2137	3.31427	1216.3
27857	39972	43.2679	3.30477	1210.56
27844.3	39978.3	43.2544	3.32783	1212.64
27888.6	40009.9	43.2679	3.30613	1206.8
27920.2	40022.6	43.2498	3.30274	1207.72
27781	39902.3	43.2001	3.30884	1216.97
27768.3	39896	43.2498	3.29664	1218.43
27894.9	39991	43.2453	3.31766	1226.94
27913.9	40028.9	43.2679	3.31563	1217.42
27888.6	39972	43.2001	3.32648	1210.26
27888.6	40041.6	43.2137	3.30274	1224.44
27939.2	40073.2	43.2408	3.29257	1222.99
30920.5	43048.2	45.0267	3.39362	1223.8
30888.9	43022.9	45.09	3.37056	1221.66
30914.2	43067.2	45.0764	3.37259	1230.34
30869.9	42997.6	45.1126	3.37395	1218.99
30869.9	43010.2	45.0674	3.40108	1227.32
30838.2	42972.2	45.0945	3.37395	1230.64
30787.6	42927.9	45.0538	3.37191	1225.71
30876.2	42978.6	45.0402	3.36649	1218.71
30907.9	43067.2	45.1081	3.39565	1228.44
30831.9	42965.9	45.0945	3.3909	1231.3
30863.6	42997.6	45.0764	3.37598	1216.2
30800.3	42927.9	45.0719	3.38005	1233.36
33882.8	46042.1	46.8668	3.4377	1229.46
33927.1	46061.1	46.9391	3.45194	1223.7
33977.8	46130.8	46.9256	3.4438	1238.3
33971.4	46162.4	46.8532	3.44787	1233.33
33851.2	46016.8	46.9346	3.44041	1230.2
33971.4	46105.4	46.9256	3.42549	1223.74
33990.4	46143.4	46.9256	3.44787	1225.14
34034.7	46194.1	46.912	3.44719	1242.24
34091.7	46225.7	46.9301	3.43702	1223.14
33965.1	46111.8	46.9165	3.46686	1232.31
33958.8	46105.4	46.9301	3.42753	1218.13
33870.1	46035.8	46.912	3.4377	1228.84
37326.2	49510.8	48.7431	3.52518	1236.99
37243.9	49422.2	48.7657	3.5279	1229.79
37161.6	49327.2	48.7567	3.55502	1234.31
37332.5	49536.1	48.7386	3.54485	1235.63
37370.5	49580.4	48.725	3.53603	1231.69
37199.6	49365.2	48.7612	3.54485	1228.02
37237.5	49422.2	48.7431	3.54078	1224.4
37155.3	49327.2	48.7612	3.51026	1225.14
37237.5	49409.5	48.7386	3.51026	1238.49
37243.9	49403.2	48.7838	3.53603	1238.61
37288.2	49447.5	48.7612	3.51705	1227.4
37180.6	49339.9	48.7793	3.53197	1242.99
40737.9	52916.2	50	3.61877	1225.9
40598.6	52770.6	50	3.60996	1233.3
40630.3	52808.6	50	3.62827	1237.1
40756.8	52916.2	50	3.60453	1229.6
40706.2	52890.9	50	3.61063	1233.91
40680.9	52859.2	50	3.59843	1223.71
40699.9	52833.9	50	3.61742	1227.59
40674.6	52846.6	50	3.58825	1233.99
40674.6	52852.9	50	3.59639	1231.71
40573.3	52713.6	50	3.61742	1229.05
40763.2	52909.8	50	3.60792	1222.17
40801.2	52973.1	50	3.58622	1234.68
17875	30654.7	35.921	3.13998	1296.47
17830.7	30591.4	35.9481	3.12709	1294
17786.4	30553.4	35.9617	3.14201	1305.46
17837.1	30591.4	35.9526	3.14405	1299.44
17767.4	30521.7	35.9571	3.13523	1299.9
17748.4	30490.1	35.9164	3.13726	1300.82
17830.7	30540.7	35.9571	3.13523	1300.27
17887.7	30635.7	35.9164	3.13794	1305.11
17767.4	30528.1	35.9029	3.13252	1298.69
17843.4	30597.7	35.9164	3.15015	1296.46
17786.4	30534.4	35.9255	3.14065	1294.14
17805.4	30515.4	35.9617	3.13184	1294.85
20204.4	32939.7	37.7882	3.18813	1284.01
20293	32996.7	37.8018	3.15964	1287.56
20217	32908	37.7747	3.18745	1279.94
20172.7	32851.1	37.7566	3.16982	1282.27
20229.7	32914.4	37.7475	3.16982	1283.07
20229.7	32946	37.7701	3.18745	1290.78
20210.7	32946	37.734	3.18677	1307.64
20286.6	32977.7	37.8018	3.17253	1290.61
20204.4	32927	37.7566	3.17795	1292.44
20160.1	32857.4	37.7882	3.17999	1300.16
20147.4	32851.1	37.7475	3.19694	1300.39
20242.3	32946	37.7747	3.1671	1282.56
20343.6	33015.6	37.7475	3.17185	1284.77
20242.3	32971.3	37.7566	3.19355	1301.05
20343.6	33066.3	37.7611	3.16914	1296.39
20274	32965	37.8018	3.18067	1292.76
22875.5	35547.5	39.5922	3.24035	1301.08
22850.2	35534.9	39.5877	3.22543	1302.66
22793.2	35484.2	39.6103	3.23017	1293.56
22869.2	35547.5	39.6464	3.26273	1295.89
22818.5	35541.2	39.6103	3.24035	1307.28
22793.2	35515.9	39.6103	3.24238	1299.81
22919.8	35598.2	39.6464	3.26069	1305.3
22862.8	35553.8	39.5877	3.22882	1300.6
22881.8	35598.2	39.6374	3.23967	1301.89
22843.8	35528.5	39.6284	3.24713	1304.09
22805.9	35509.5	39.5922	3.23967	1314.87
22818.5	35541.2	39.6148	3.2356	1314.64
25666.9	38459.2	41.473	3.30545	1309.69
25704.9	38509.8	41.4142	3.30477	1318.87
25679.5	38459.2	41.4142	3.29257	1322.61
25799.8	38604.8	41.4278	3.29664	1320.65
25679.5	38503.5	41.473	3.29189	1314.39
25730.2	38522.5	41.4549	3.29257	1316.21
25730.2	38547.8	41.4097	3.29392	1326.99
25717.5	38522.5	41.4549	3.29867	1312.87
25666.9	38509.8	41.4504	3.28104	1305.57
25647.9	38471.8	41.4414	3.30952	1313.36
25654.2	38446.5	41.4188	3.29935	1303.64
25755.5	38566.8	41.4549	3.30477	1305.62
28958.3	41706.3	43.3312	3.37802	1299.26
28863.4	41611.4	43.3041	3.3536	1308.75
28819.1	41586	43.2905	3.35903	1296.89
28945.7	41725.3	43.2498	3.34411	1301.49
28933	41700	43.3267	3.37259	1311.08
28907.7	41668.3	43.3177	3.36717	1309.89
28850.7	41598.7	43.3222	3.32987	1307.66
28863.4	41630.3	43.2634	3.34004	1307.42
28907.7	41674.7	43.2589	3.37191	1305.63
28990	41750.6	43.286	3.36988	1313.04
28952	41719	43.2498	3.36378	1302.98
28863.4	41655.7	43.286	3.35496	1310.88
32325.7	45124.3	45.1533	3.4377	1307.94
32319.4	45124.3	45.1578	3.41261	1315.97
32237.1	45023.1	45.1261	3.42007	1298.45
32351	45130.7	45.1307	3.43159	1307.86
32097.8	44890.1	45.1442	3.41125	1301.76
32249.8	45080	45.1261	3.4282	1308.39
32294.1	45124.3	45.1307	3.41871	1307.32
32211.8	45035.7	45.1397	3.43159	1295.13
32142.1	44985.1	45.1442	3.43905	1305.76
32300.4	45118	45.1126	3.41396	1302.24
32218.1	45054.7	45.1623	3.42956	1315.28
32370	45225.6	45.1397	3.40718	1312.03
35598.2	48472.7	46.9708	3.48992	1305.49
35629.8	48453.7	46.9527	3.51298	1304.89
35610.8	48460.1	46.9437	3.51094	1312.62
35566.5	48409.4	46.9211	3.48721	1311.39
35667.8	48504.4	46.9301	3.49534	1306.93
35458.9	48295.5	46.9437	3.51772	1298.67
35572.8	48403.1	46.9346	3.50958	1294.73
35693.1	48542.4	46.9572	3.50009	1294.01
39079.5	51922.4	48.829	3.6025	1305.81
38959.2	51776.8	48.7883	3.58283	1303.62
38952.9	51795.8	48.7793	3.59775	1302.15
38914.9	51764.2	48.8154	3.57808	1315.91
38914.9	51770.5	48.7793	3.57605	1303.36
39028.8	51840.1	48.7702	3.57266	1295.29
38940.2	51751.5	48.7838	3.59775	1310.71
38908.6	51694.5	48.7838	3.5774	1309.44
38731.3	51536.3	48.8154	3.59029	1307.88
38940.2	51770.5	48.82	3.56248	1302.7
39054.2	51865.5	48.8245	3.6025	1313.81
38965.5	51770.5	48.8245	3.58758	1297.59
42465.9	55251.8	50	3.64861	1306.75
42503.8	55296.1	50	3.66353	1298.23
42491.2	55264.5	50	3.67574	1293.9
42427.9	55201.2	50	3.65878	1294.66
42453.2	55251.8	50	3.64047	1301.45
42225.3	54992.3	50	3.66014	1288.52
42440.5	55232.8	50	3.65065	1294.18
42402.6	55182.2	50	3.66353	1294.1
19989.1	33623.3	36.0385	3.15964	1398.2
19932.2	33585.3	36.0476	3.17456	1397.05
19925.9	33566.3	36.0295	3.16303	1410.86
19938.5	33591.6	36.0069	3.15693	1392.39
19938.5	33617	36.0385	3.14879	1400.51
19894.2	33553.7	36.0566	3.13659	1395.27
19862.6	33509.4	36.0114	3.13726	1386.86
19868.9	33522	36.034	3.15829	1401.89
22812.2	36534.9	37.8334	3.2044	1403.46
22755.2	36497	37.8425	3.21661	1402.55
22641.3	36395.7	37.8289	3.20101	1393.04
22729.9	36478	37.847	3.20237	1417.28
22767.9	36541.3	37.8334	3.19694	1402.41
22748.9	36516	37.856	3.2044	1412.35
22755.2	36503.3	37.8696	3.22271	1391.11
22774.2	36490.6	37.8289	3.21932	1393.58
22546.3	36313.4	37.8108	3.20915	1407.4
22597	36338.7	37.8334	3.19966	1418.22
22666.6	36433.7	37.8334	3.20847	1399.05
22641.3	36376.7	37.8741	3.21119	1417.68
25483.3	39218.7	39.6871	3.26951	1400.21
25426.4	39123.8	39.66	3.24781	1402.94
25382	39104.8	39.6781	3.23763	1405.3
25464.3	39180.8	39.6962	3.2512	1389.37
25515	39237.7	39.6962	3.26069	1395.82
25489.6	39212.4	39.651	3.24442	1397.12
25496	39206.1	39.669	3.2512	1401.77
25445.3	39161.8	39.6826	3.24577	1389.99
25534	39244.1	39.6645	3.25255	1402.7
25502.3	39206.1	39.6781	3.26001	1404.85
25534	39237.7	39.6419	3.24238	1400.02
25420	39136.4	39.6555	3.23085	1390.59
28426.6	42124.1	41.4821	3.32919	1399.3
28433	42124.1	41.473	3.34479	1394.65
28464.6	42206.3	41.4956	3.33529	1404.98
28439.3	42130.4	41.4866	3.31427	1390.48
28502.6	42181	41.4956	3.34682	1397.41
28527.9	42238	41.4866	3.32512	1398
28515.2	42231.7	41.4866	3.32783	1388.81
28426.6	42136.7	41.5182	3.33122	1393.8
28502.6	42225.3	41.4775	3.31902	1397.23
28458.3	42162	41.4911	3.32037	1397.01
28426.6	42124.1	41.4866	3.33394	1388.79
28445.6	42162	41.5047	3.31698	1385.52
31547.2	45250.9	43.381	3.39429	1394.39
31585.1	45333.2	43.3448	3.39565	1391.52
31515.5	45263.6	43.3674	3.39023	1389.86
31648.4	45396.5	43.3177	3.38887	1388.36
31553.5	45295.2	43.3403	3.39904	1398.13
31496.5	45263.6	43.3222	3.37531	1395.26
31547.2	45301.6	43.399	3.39972	1409.71
31616.8	45364.9	43.3177	3.40921	1394.72
31654.8	45402.8	43.3312	3.3909	1397.59
31756	45548.4	43.3538	3.40582	1405.23
31642.1	45396.5	43.3764	3.39633	1399.89
31724.4	45504.1	43.3131	3.40854	1400.68
34851.3	48593	45.2211	3.48042	1403.58
34920.9	48656.3	45.194	3.4967	1396.39
34952.5	48706.9	45.194	3.48042	1395.93
34838.6	48548.7	45.2166	3.50009	1407.11
35060.1	48789.2	45.1894	3.47296	1396.01
35003.2	48757.6	45.1804	3.49738	1399.84
34939.9	48687.9	45.2301	3.4906	1389.04
35022.2	48757.6	45.1533	3.48314	1388.74
34863.9	48624.7	45.2301	3.5028	1401.14
34876.6	48618.3	45.212	3.49263	1406.48
34990.5	48738.6	45.212	3.47771	1399.22
34844.9	48605.7	45.2346	3.45804	1413.34
38313.6	52087	47.0341	3.56655	1400.39
38275.6	52061.7	47.0567	3.56316	1403.72
38193.3	51973.1	47.0296	3.55638	1393.03
38244	52030	47.0748	3.57944	1403.85
38288.3	52093.3	47.0296	3.55299	1400.56
38256.6	52042.7	47.0296	3.55367	1405.85
38136.4	51897.1	47.0748	3.5496	1391.96
37921.1	51675.6	47.0205	3.55841	1387.18
38244	52023.7	47.0612	3.57808	1392.01
38250.3	51973.1	47.0838	3.55163	1400.85
38168	51909.8	47.0205	3.54688	1400.48
38009.8	51757.8	47.007	3.56452	1425.05
41737.9	55448.1	48.9285	3.67235	1413.77
42010.1	55745.5	48.9059	3.65675	1393.73
41845.6	55555.7	48.933	3.65336	1399.92
42073.4	55802.5	48.9285	3.67235	1388.41
42073.4	55821.5	48.8833	3.64319	1405.22
41883.5	55637.9	48.8833	3.66218	1415.81
41719	55448.1	48.9149	3.64929	1401.27
41820.2	55568.3	48.8968	3.64115	1416.18
41693.6	55410.1	48.9285	3.66082	1402.55
41788.6	55498.7	48.8968	3.66421	1412.86
41769.6	55479.7	48.9149	3.64522	1400.47
41934.2	55625.3	48.9285	3.67167	1408.24
45295.2	58973.7	50	3.71575	1399.99
45282.6	58954.7	50	3.74288	1389.4
45288.9	58980	50	3.76322	1403.52
45478.8	59150.9	50	3.73678	1405.64
45307.9	58986.3	50	3.7856	1402.7
44839.5	58549.6	50	3.72864	1385.29
45099	58802.8	50	3.71168	1376.98
45187.6	58878.7	50	3.7422	1377.98
45288.9	58999	50	3.7205	1380.58
44731.9	58423	50	3.75237	1393.78
45371.2	59062.3	50	3.75441	1388.05
45212.9	58891.4	50	3.73745	1401.15
45149.7	58847.1	50	3.73135	1401.27
44953.4	58644.5	50	3.72186	1404.15
45320.6	59037	50	3.74288	1411.84
45295.2	59005.3	50	3.74695	1412.51
18944.8	32553.6	35.93	3.19152	1414.62
18982.7	32585.2	35.9029	3.19287	1414.03
19014.4	32642.2	35.9029	3.20915	1417.21
19046	32661.2	35.9164	3.19355	1414.31
18995.4	32559.9	35.9707	3.18677	1418.24
18811.8	32370	35.8893	3.1671	1416.61
18906.8	32477.6	35.9119	3.18677	1413.76
18932.1	32502.9	35.93	3.19559	1410.42
18995.4	32553.6	35.93	3.17863	1429.29
19033.4	32597.9	35.9164	3.18406	1418.34
19039.7	32597.9	35.921	3.17049	1415.08
18982.7	32534.6	35.8938	3.15897	1418.6
17875	31642.1	37.7701	3.17795	1445.23
17849.7	31635.8	37.7656	3.19016	1439.62
20514.5	34357.5	37.7927	3.22475	1443.49
19672.7	33509.4	37.7249	3.19966	1439.22
19698	33541	37.7566	3.21254	1439.53
20223.3	34091.7	37.743	3.21186	1435.47
20058.8	33889.1	37.7475	3.19627	1439.92
19723.3	33553.7	37.7701	3.17456	1443.83
19273.9	33211.9	37.7249	3.17795	1451.05
15558.4	29496.3	37.7114	3.13252	1440.4
15729.3	29616.6	37.7249	3.14947	1442.08
18533.3	32502.9	37.8018	3.18609	1437.94
18008	32002.9	37.7023	3.16507	1425.95
15697.6	29673.6	37.6933	3.13319	1421.38
17128.1	31129.4	37.7611	3.17456	1431.99
18444.7	32496.6	37.7656	3.21322	1432.16
17324.4	31313	43.1142	3.21525	1422.54
19438.5	33420.7	43.2046	3.26883	1411.59
19767.6	33800.5	43.2046	3.2729	1429.38
18292.8	32294.1	43.0916	3.22882	1434.01
17254.7	31256	43.1504	3.2512	1423.71
20255	34262.6	43.2137	3.25934	1435.05
18444.7	32446	43.1504	3.22068	1428.33
18045.9	32021.9	43.1459	3.25188	1412.86
18083.9	32072.5	43.1865	3.26069	1420.6
19223.3	33256.2	43.1956	3.2417	1425.28
18191.5	32218.1	43.1549	3.24984	1424.59
17368.7	31388.9	43.1187	3.22407	1418.37
20115.7	34110.7	45.0448	3.3475	1420.82
23122.3	37148.9	44.9679	3.3041	1414.42
17463.6	31395.2	44.9543	3.23492	1423.6
17488.9	31414.2	44.9679	3.25662	1411.41
19292.9	33294.1	46.7357	3.27358	1425.5
18197.8	32142.1	46.7945	3.32105	1413.59
22894.5	36921.1	46.8397	3.38819	1419.18
20748.7	34781.6	46.7583	3.29257	1416.04
20299.3	34275.2	48.5442	3.31223	1418.98
21799.4	35781.7	48.5939	3.40582	1423.17
20609.5	34636	48.5487	3.34682	1423.83
21843.7	35883	48.6391	3.42142	1411.88
23173	37193.2	50	3.40989	1419.29
23837.6	37864.2	50	3.42685	1424.1
21938.7	35946.3	50	3.4065	1407.24
23286.9	37269.2	50	3.45737	1409.95
8393.16	18837.1	28.7096	2.97043	1065.77
8399.49	18849.8	28.669	2.98196	1068
8437.47	18875.1	28.6916	2.98467	1061.91
8418.48	18856.1	28.6735	2.99145	1056.24
8424.81	18881.5	28.6328	2.99349	1071.3
8386.83	18843.5	28.7096	2.96501	1074.45
8393.16	18811.8	28.678	2.98196	1069.45
8399.49	18830.8	28.678	2.97925	1069.36
8405.82	18830.8	28.6825	2.98671	1064.46
8393.16	18811.8	28.6599	2.9745	1070.26
8361.52	18786.5	28.6599	2.97518	1062.27
8405.82	18843.5	28.6599	2.98942	1059.74
8728.64	19862.6	28.6464	3.00095	1138.14
8728.64	19862.6	28.6464	2.99078	1145.71
8703.32	19792.9	28.6916	2.97993	1134.98
8678	19799.3	28.7051	2.97382	1134.84
8678	19811.9	28.6735	2.98196	1133.58
8684.33	19830.9	28.6644	2.98467	1130.08
8696.99	19811.9	28.7006	3.00637	1135.45
8785.6	19875.2	28.6644	2.99824	1131.06
8760.29	19894.2	28.6644	2.98467	1136.86
8734.97	19856.2	28.6373	2.98332	1132.56
8640.02	19773.9	28.6373	2.99756	1132.8
8684.33	19830.9	28.6961	3.00434	1129.88
9019.8	20837.3	28.6961	3.00705	1203.37
9064.11	20862.6	28.6916	2.99756	1191.99
9089.43	20818.3	28.6735	3.0057	1193
9032.46	20837.3	28.7187	3.00163	1200.62
9019.8	20805.7	28.6644	2.98874	1207.78
9051.45	20799.3	28.7187	3.0057	1206.35
9045.12	20793	28.6916	3.01248	1210.63
9070.44	20843.7	28.6825	3.00705	1197.19
9102.09	20805.7	28.678	2.99417	1203.18
9019.8	20824.7	28.687	2.98264	1207.45
9026.13	20837.3	28.7323	2.99078	1209.13
9026.13	20843.7	28.6916	2.98332	1197.57
29407.7	42155.7	43.2272	3.36717	1305.2
29363.4	42022.8	43.2679	3.3692	1289.33
29293.8	41978.5	43.2544	3.3536	1307.75
29331.8	42073.4	43.286	3.37056	1311.3
29452	42155.7	43.2679	3.37056	1306.6
29521.7	42181	43.3267	3.3692	1304.02
29547	42295	43.2951	3.3692	1311.73
29388.7	42136.7	43.2453	3.33258	1297.77
29414.1	42111.4	43.2815	3.37327	1305.2
29338.1	42029.1	43.2724	3.37802	1300.24
29414.1	42174.7	43.3177	3.35496	1299.98
29414.1	42117.7	43.2227	3.35971	1313.62
30464.8	43421.6	43.2227	3.38683	1329.95
30357.2	43377.3	43.2544	3.37802	1335.74
30344.5	43345.7	43.2318	3.39633	1332.26
30464.8	43503.9	43.2634	3.37327	1320.35
30268.6	43314	43.2453	3.37327	1333.63
30395.2	43447	43.277	3.37124	1322.52
30350.8	43377.3	43.2544	3.39701	1323.66
30262.2	43314	43.2227	3.38277	1325.18
30445.8	43447	43.2815	3.3787	1337.34
30268.6	43295.1	43.277	3.39497	1327.34
30293.9	43358.4	43.1956	3.38683	1330.24
30382.5	43453.3	43.2318	3.3787	1329.27
31002.8	44288.8	43.3357	3.33936	1359.78
30857.2	44079.9	43.286	3.34411	1348.67
31268.7	44364.8	43.3177	3.36852	1334.72
31388.9	44649.6	43.2679	3.35699	1363.12
31699.1	44959.8	43.3222	3.35767	1362.73
31521.8	44769.9	43.2905	3.35225	1368.16
31553.5	44801.5	43.3267	3.37598	1369.22
31585.1	44852.2	43.3222	3.36649	1356.34
31610.5	44871.1	43.3177	3.39429	1359.88
31635.8	44940.8	43.277	3.37124	1369.13
31559.8	44858.5	43.286	3.34275	1350.3
31471.2	44763.5	43.3131	3.35496	1363.87
29863.5	43428	43.2724	3.35903	1383.24
29901.4	43453.3	43.2679	3.34343	1375.63
29787.5	43326.7	43.3222	3.36513	1372.57
29692.6	43219.1	43.3312	3.37191	1382.52
26572	40161.9	43.2951	3.33733	1378.69
26546.7	40149.2	43.3131	3.34614	1366.72
26477.1	40092.2	43.3131	3.34072	1384.35
26350.5	39908.7	43.3312	3.34818	1368.77
26477.1	40111.2	43.2453	3.31427	1389.3
26445.4	40016.3	43.2996	3.33394	1377.52
26515.1	40098.6	43.277	3.33122	1392.5
26432.8	40022.6	43.2724	3.32783	1393.28
33281.5	47086.5	43.3674	3.40786	1413.85
33382.8	47206.8	43.3222	3.41125	1413.36
33319.5	47111.9	43.3764	3.40108	1421.26
33300.5	47073.9	43.3583	3.40243	1425.87
33344.8	47149.8	43.3222	3.38412	1421.79
33224.5	47004.2	43.3493	3.39362	1411.07
33351.1	47143.5	43.3312	3.40108	1415.27
33382.8	47194.1	43.3583	3.37734	1412.18
33313.1	47086.5	43.3629	3.37937	1417.61
33370.1	47194.1	43.3041	3.38412	1408.04
33237.2	47054.9	43.3493	3.38412	1406.92
33180.2	46997.9	43.3357	3.39429	1409.37
34110.7	48067.6	43.3583	3.41261	1437.23
34123.3	48086.6	43.3583	3.42346	1431.69
34142.3	48149.9	43.3764	3.41735	1430.01
34243.6	48219.6	43.3357	3.41735	1427.32
34072.7	48023.3	43.3493	3.42753	1436.15
34205.6	48162.6	43.3357	3.41939	1429.21
34193	48137.3	43.3448	3.42007	1427.38
34256.3	48225.9	43.3403	3.39769	1441.03
34186.6	48149.9	43.3583	3.39294	1437.19
34117	48105.6	43.3357	3.38751	1449.71
34003.1	47998	43.3131	3.38073	1449.37
34085.4	48074	43.3357	3.43024	1441.21
34825.9	49118.4	43.3629	3.41328	1457.62
34800.6	49086.7	43.4126	3.43702	1466.6
34819.6	49105.7	43.3855	3.43634	1452.65
34731	49042.4	43.3855	3.41261	1449.56
34788	49080.4	43.3674	3.42007	1463.48
34648.7	48928.5	43.3674	3.41328	1456.99
34712	48998.1	43.3538	3.4221	1463.97
34927.2	49207	43.399	3.43905	1468.13
34705.7	48972.8	43.3674	3.44041	1460.58
34781.6	49048.7	43.3583	3.4282	1449.57
34844.9	49105.7	43.3719	3.41803	1469.11
34737.3	48985.4	43.3583	3.43566	1446.92
