# Supplementary material for: An online intelligent detection method for slurry density in concept drift data streams based on collaborative computing
Source: PeerJ Comput Sci. 2025 Feb 12;11:e2683. doi: 10.7717/peerj-cs.2683 (PMC11888939; doi:10.7717/peerj-cs.2683)
Supplement: Supplemental Information 1 — The results of the offline model running on the test set; the raw data for the tables in the article; the processed dataset used in this article; the experimental results. [file peerj-cs-11-2683-s001.zip › Datasets/data_raw data in the tables of the paper.xlsx]

## Sheet: Sheet1
1026.7	1023.25
1025.07	1024.75
1027.07	1026.75
1030.25	1024.4
1023	1023.51
1031.27	1022.85
1017.62	1020.7
1014.95	1021.13
1019.26	1023.42
1017.2	1020.88
1027.64	1022.25
1018.54	1022.76
1036.74	1029.88
1040.65	1039.67
1044.84	1041.53
1045.57	1043.74
1031.14	1032.9
1040.63	1033.46
1024.31	1032.32
1022.67	1032.75
1031.98	1030.98
1025.69	1025.98
1026.31	1025.67
1037.03	1032.75
1023.35	1029.27
1013.76	1019.38
1023.07	1029.83
1020.02	1029.96
1030.43	1028.6
1021.8	1028.05
1022.3	1024.83
1034.78	1030.6
1033.47	1030.84
1036.97	1027.95
1035.25	1029.92
1024.49	1030.83
1031.53	1029.57
1028.96	1028.22
1023.29	1029.58
1037.7	1032.98
1031.35	1031.25
1029.36	1028.57
1029.04	1031.52
1030.91	1030.91
1030.91	1030.91
1039.06	1040.34
1039.1	1039.56
1029.77	1037.9
1030.51	1039.79
1039.04	1040.43
1047.21	1043.51
1047	1039.76
1033.99	1039.82
1037.93	1038.45
1041.14	1038.64
1041.09	1037.79
1046.25	1038.78
1042.59	1040.66
1033.59	1042.22
1041.2	1042.09
1048.33	1043.33
1044.87	1040.47
1036.07	1042.02
1037.72	1040.53
1040.01	1041.67
1043.32	1041.73
1041.25	1041.25
1037.95	1040.7
1050.71	1041.61
1043.81	1041.48
1050.35	1043.19
1046.34	1041.24
1053.3	1043.53
1038.78	1043.71
1036.11	1043.57
1048.16	1041.33
1035.64	1042.03
1043.07	1042.41
1034.01	1041.61
1041.07	1041.61
1037.84	1044.3
1040.24	1043.08
1049.44	1042.69
1049.5	1044.58
1038.26	1043.29
1045.61	1045.59
1042.34	1046.25
1036.51	1045.97
1055.9	1045.97
1045.63	1046.24
1040.63	1045.76
1049.44	1045.84
1036.75	1046.33
1047.62	1046.12
1055.97	1046.25
1057.2	1046.52
1057.2	1046.52
1037.59	1044.33
1074.02	1072.84
1063.38	1074.96
1082.28	1073.17
1084.54	1073.42
1072.71	1074.28
1079.42	1073.99
1062.38	1069.88
1066.59	1069.55
1071.91	1073.05
1079.6	1073.6
1072.1	1071.65
1061.25	1071.19
1085.29	1082.44
1086.64	1082.57
1074.86	1084.01
1086.9	1084.34
1082.94	1085.77
1086.93	1084.33
1074.97	1083.93
1092.66	1084.1
1088.15	1085.73
1080.33	1086.63
1079.87	1087.25
1081.78	1087.38
1088.85	1087.51
1098.8	1088.17
1091.88	1085.39
1087.87	1085.84
1087.61	1086.09
1077.65	1085.46
1083.3	1085.43
1076.95	1085.92
1096.13	1098.02
1103.12	1098.14
1095.81	1098.51
1096.31	1099.32
1097.43	1098.86
1103.95	1098.32
1090.96	1099.49
1104.2	1100.68
1098.57	1097.45
1092.15	1096.05
1108.44	1100.03
1100.44	1099.72
1102.21	1101.65
1105.2	1102.1
1092.01	1102.08
1091.7	1102.04
1106.07	1103.14
1108.56	1102.37
1110.01	1102.77
1108.99	1101.44
1104.56	1103.42
1097.2	1102.02
1099.72	1100.87
1099.3	1102.08
1096.39	1099.65
1103.19	1098.17
1090.02	1101
1094.99	1100.41
1100.75	1100.38
1099.12	1099.19
1089.85	1101.48
1103.17	1098.97
1103.17	1098.97
1102.92	1099.36
1107.88	1103.21
1102.91	1102.31
1113.68	1102.21
1102	1105.47
1105.6	1106.86
1103.15	1105.66
1109.54	1102.6
1105.58	1102.92
1107.93	1104.83
1113.16	1103.61
1103.27	1104.58
1101.94	1105.41
1094.95	1104.57
1112.68	1106.36
1099.59	1106.76
1178.19	1183.92
1182.12	1183.22
1180.74	1184.83
1181.64	1180.71
1187.13	1189.76
1188.02	1188.24
1195.99	1186.28
1182.23	1183.29
1187.81	1188.38
1183.2	1184.49
1186	1187.37
1197.24	1185.5
1176.57	1191.58
1185.87	1186.78
1170.3	1193.1
1168.51	1188.48
1175.47	1189.99
1177.75	1193.47
1164.33	1187
1173.25	1188.91
1176.53	1190.99
1183.12	1191.08
1187.81	1190.72
1177.96	1190.49
1183.66	1185.6
1179.84	1187.24
1181.05	1186.06
1186.44	1187.51
1183.86	1190.45
1177.77	1190.03
1183.72	1188.24
1177.5	1190.49
1180.59	1190.31
1184.07	1187.45
1179.49	1187.4
1182.74	1189.08
1185.53	1186.06
1190.99	1187.49
1185.67	1183.68
1185.54	1184.56
1175.52	1188.64
1180.41	1181.63
1164.64	1183.84
1178.56	1183.6
1180.27	1186.16
1177.58	1182.48
1173.98	1187.03
1177.73	1186.75
1190.4	1186.03
1181.99	1185.73
1193.58	1184.88
1188.42	1185
1178.23	1187.35
1176.95	1186.99
1188.06	1186.36
1179.5	1187.76
1191.91	1186.8
1201.12	1185.93
1199.08	1184.85
1185.15	1182.1
1183.08	1186.61
1185.95	1185.1
1172.05	1182.96
1172.05	1182.96
1175.64	1185.45
1189.64	1185.93
1181.38	1187.25
1187.8	1184.91
1193.66	1182.45
1194.76	1185.19
1189.91	1184.52
1204.45	1187.11
1195.87	1185
1190.26	1190.28
1182.12	1186.44
1196.88	1182.11
1179.35	1185.3
1190.87	1188.82
1201.45	1188.8
1193.11	1188.86
1196.42	1188.24
1196.46	1190.37
1206.65	1190.81
1208.42	1186.5
1208.27	1186.19
1196.35	1190.01
1208.09	1189.65
1205.08	1186.98
1189.74	1189.83
1186.96	1187.38
1198.44	1182.86
1185.81	1183.67
1190.75	1184.1
1189.54	1179.63
1178.43	1190.03
1197.8	1190.54
1195.96	1185.93
1187.92	1189.56
1190.88	1186.17
1191.62	1189.03
1176.13	1190.29
1191.8	1179.45
1196.72	1172.79
1183.14	1176.42
1195.86	1172.33
1193.07	1175.47
1189.52	1171.01
1183.98	1182.5
1192.92	1171.61
1222.66	1240.02
1217.64	1244.52
1219.59	1247.74
1228.78	1244.84
1232.52	1240.95
1228.68	1240.28
1232.15	1244
1242.28	1242.88
1221.48	1242.45
1210.91	1242.61
1210.29	1242.52
1222.81	1246.8
1225.81	1231.32
1232.17	1234.01
1235.35	1237.73
1224.94	1242.66
1232.21	1234.65
1226.6	1236.12
1222.42	1235.44
1225.76	1237.2
1230.88	1232.34
1226.5	1235.42
1230.02	1231.37
1232.81	1231.92
1237.63	1232.65
1245.66	1233.79
1230.73	1229.22
1233.15	1233.47
1227.12	1232.03
1236.07	1229.95
1216.15	1228.91
1216.15	1228.91
1227.14	1233.75
1229.14	1230.1
1240.99	1232.04
1229.57	1231.68
1223.54	1231.68
1236.73	1229.74
1245.28	1229.21
1237.63	1234.03
1246.17	1229.12
1223.05	1231.91
1222.12	1231.81
1225.89	1231.92
1233.74	1235.91
1213.87	1229.9
1205.6	1227.04
1224.16	1229.7
1210.23	1230.97
1225.5	1230.44
1223.49	1231.87
1228.02	1230.03
1237.09	1230.8
1220.45	1229.79
1220.35	1231.76
1220.22	1229.81
1217.91	1231.73
1216.3	1226.49
1210.56	1230.3
1212.64	1232.53
1206.8	1230.95
1227.94	1229.05
1216.97	1231.07
1236.74	1231.75
1226.94	1228.42
1217.42	1230.32
1210.26	1227.29
1224.44	1234.34
1222.99	1232.69
1223.8	1229.65
1236.02	1230.17
1216.73	1232.17
1218.99	1229.53
1227.32	1230.96
1230.64	1230.2
1225.71	1230.87
1218.71	1226.94
1228.44	1232.95
1231.3	1230.44
1216.2	1230.24
1233.36	1229.68
1229.46	1231.37
1223.7	1227.51
1238.3	1230.23
1217.93	1233.48
1230.2	1231.86
1223.74	1230.13
1242.22	1229.79
1242.24	1230.47
1223.14	1229.09
1232.31	1226.8
1218.13	1231.2
1228.84	1232.07
1236.99	1222.97
1244.31	1221.54
1249.24	1213.51
1235.63	1219.05
1231.69	1222.01
1228.02	1215.66
1224.4	1218.36
1225.14	1226.59
1238.49	1226.7
1238.61	1217.38
1227.4	1223.22
1242.99	1218.55
1225.9	1211.54
1233.3	1212.21
1237.1	1209.38
1229.6	1212.73
1233.91	1213.77
1223.71	1215.9
1223.71	1215.9
1227.59	1207.09
1233.99	1218
1231.71	1216.4
1229.05	1207.29
1222.17	1210.66
1234.68	1219.15
1296.47	1318.46
1294	1319.39
1305.46	1315.72
1283.82	1314.2
1299.9	1316.11
1300.82	1314.25
1300.27	1311.88
1305.11	1315.78
1298.69	1317.75
1296.46	1312.54
1294.14	1314.23
1294.85	1312.55
1284.01	1305.96
1287.56	1307.65
1279.94	1301.51
1282.27	1303.19
1299.57	1304.09
1309.18	1304.22
1307.64	1306.38
1290.61	1304.26
1292.44	1306.59
1300.16	1303.31
1300.39	1300.79
1282.56	1306.45
1304.12	1302.8
1315.65	1304.41
1296.39	1308.53
1292.76	1302.84
1301.08	1293.48
1302.66	1296.49
1293.56	1296.53
1295.89	1291.19
1307.28	1298.66
1299.81	1298.38
1305.3	1291.5
1319.04	1296.79
1301.89	1298.13
1304.09	1293.91
1314.87	1296.77
1314.64	1299.22
1309.69	1301.28
1318.87	1302.56
1322.61	1300.91
1297.1	1303.24
1314.39	1305.51
1316.21	1302.22
1326.99	1304.73
1312.87	1303.08
1305.57	1308.2
1313.36	1304.14
1303.64	1301.7
1305.62	1303.25
1299.26	1292.39
1308.75	1294.64
1296.89	1296.17
1301.49	1298.62
1311.08	1294.94
1309.89	1294.84
1307.66	1295.93
1322.13	1297.47
1305.63	1294.87
1313.04	1294.48
1302.98	1295.7
1310.88	1299.08
1307.94	1291.9
1315.97	1297.66
1298.45	1294.19
1307.86	1291.24
1301.76	1296.28
1308.39	1297.08
1289.39	1299.03
1295.13	1295.77
1305.76	1296.17
1305.76	1296.17
1302.24	1298.63
1315.28	1297.55
1312.03	1303.95
1305.49	1293.58
1304.89	1280.64
1312.62	1283.76
1311.39	1291.06
1306.93	1287.66
1298.67	1280.65
1294.73	1282.2
1294.01	1287.43
1305.81	1274.25
1303.62	1275.49
1302.15	1274.6
1315.91	1279.91
1303.36	1281.06
1295.29	1277.97
1310.71	1271.28
1309.44	1273.4
1307.88	1271.5
1302.7	1282.78
1313.81	1270.86
1297.59	1273.09
1306.75	1275.21
1298.23	1273.63
1293.9	1270.12
1294.66	1272.1
1301.45	1278.07
1288.52	1270.62
1294.18	1275.41
1310.41	1272.01
1398.2	1412.35
1397.05	1409.02
1410.86	1411.75
1392.39	1415.11
1400.51	1420.06
1395.27	1421.13
1386.86	1419.71
1401.89	1414.42
1403.46	1412.94
1402.55	1411.52
1393.04	1416.66
1417.28	1415.86
1402.41	1419.96
1412.35	1417.36
1391.11	1410.46
1410.54	1408.2
1407.4	1415.63
1418.22	1415.56
1399.05	1416.12
1417.68	1411.99
1400.21	1404.45
1402.94	1405.12
1405.3	1409.77
1389.37	1406.44
1395.82	1405.22
1397.12	1408.73
1401.77	1405.94
1389.99	1407.56
1402.7	1405.78
1404.85	1403.37
1400.02	1407.35
1390.59	1410.84
1399.3	1396.13
1410.91	1391.51
1404.98	1399.34
1390.48	1398.95
1397.41	1389.9
1398	1398.79
1388.81	1398.75
1393.8	1396.95
1397.23	1401.44
1397.01	1398.98
1388.79	1394.96
1385.52	1401
1394.39	1390.91
1391.52	1395.11
1389.86	1396.69
1388.36	1397.63
1398.13	1393.18
1411.07	1403.4
1409.71	1394.34
1394.72	1390.48
1397.59	1396.98
1405.23	1396.76
1399.89	1395.8
1400.68	1394.29
1403.58	1378.89
1396.39	1372.1
1395.93	1380.78
1407.11	1367.96
1396.01	1382.15
1382.63	1374.21
1407.6	1375.89
1388.74	1377.99
1401.14	1372.43
1406.48	1374.09
1399.22	1381.58
1413.34	1391.09
1400.39	1374.67
1387.7	1376.71
1393.03	1377.5
1403.85	1372.26
1400.56	1381.68
1405.85	1379.32
1391.96	1377.24
1387.18	1372.67
1412.55	1371.93
1400.85	1373.29
1400.85	1373.29
1421.6	1376.25
1425.05	1370.8
1396.28	1363.87
1393.73	1369.66
1399.92	1366.94
1388.41	1366.91
1405.22	1373.81
1415.81	1370.28
1401.27	1369.07
1416.18	1372.99
1402.55	1365.89
1412.86	1365.07
1400.47	1368.03
1408.24	1362.61
1399.99	1368.42
1389.4	1362.94
1403.52	1362.4
1405.64	1364.66
1386.49	1359.04
1385.29	1367.33
1376.98	1370.88
1377.98	1364.66
1397.73	1370.72
1393.78	1362.17
1403.69	1363.64
1401.15	1364.14
1401.27	1366.81
1404.15	1366.92
1411.84	1367.66
1412.51	1366.34
1414.62	1393.07
1414.03	1391.95
1417.21	1387.19
1414.31	1393.3
1418.24	1390.81
1416.61	1397.3
1413.76	1390.98
1410.42	1387.21
1429.29	1393.58
1418.34	1392.14
1415.08	1397.09
1436.8	1400.49
1445.23	1406.68
1439.62	1406.25
1443.49	1413.28
1439.22	1417.25
1439.53	1414.58
1435.47	1418.89
1439.92	1418.6
1443.83	1422.22
1434.28	1431.41
1440.4	1413.06
1422.67	1407.71
1437.94	1429.9
1425.95	1434.15
1421.38	1418.09
1431.99	1427
1415.25	1431.86
1422.54	1425.95
1411.59	1427.9
1429.38	1433.65
1434.01	1425.29
1423.71	1432.3
1435.05	1429.11
1428.33	1423.46
1412.86	1427.25
1420.6	1429.53
1408.87	1428.8
1424.59	1431.69
1418.37	1430.21
1420.82	1435.39
1414.42	1436.99
1423.6	1429.09
1411.41	1430.48
1425.5	1437.84
1413.59	1437.62
1419.18	1445.8
1416.04	1438.65
1418.98	1439.64
1423.17	1440.11
1423.83	1445.95
1411.88	1444.76
1419.29	1446.95
1424.1	1448.07
1407.24	1445.91
1428.32	1440.49
1065.77	1065.31
1068	1064.61
1073.86	1062.83
1056.24	1061.07
1071.3	1062.09
1074.45	1066.55
1069.45	1061.51
1069.36	1063.2
1064.46	1061.14
1070.26	1062.46
1062.27	1063.08
1059.74	1061.6
1138.14	1126.07
1145.71	1129.61
1147.84	1127.98
1134.84	1132.01
1133.58	1132
1130.08	1132.63
1135.45	1122.39
1131.06	1122.76
1136.86	1131.24
1132.56	1130.24
1132.8	1127.41
1129.88	1126.36
1203.37	1191.69
1203.37	1191.69
1191.99	1193.26
1213.33	1183.24
1200.62	1192.67
1207.78	1194.48
1206.35	1185.47
1210.63	1182.41
1197.19	1187.18
1203.18	1184.78
1207.45	1197.81
1195.68	1196.75
1197.57	1198.94
1305.2	1293.54
1307.86	1284.23
1307.75	1288.44
1311.3	1292.49
1306.6	1288.64
1304.02	1284.39
1311.73	1293.46
1297.77	1297.12
1305.2	1287.63
1300.24	1286.31
1299.98	1296.27
1313.62	1289.91
1329.95	1312.83
1319.04	1321.16
1332.26	1314.88
1320.35	1324.44
1333.63	1324.57
1322.52	1325.99
1323.66	1317.37
1325.18	1323.12
1337.34	1319.29
1327.34	1317.83
1330.24	1323.49
1346.35	1326.27
1359.78	1360.11
1348.67	1351.49
1361.05	1334.4
1363.12	1355.31
1362.73	1356.95
1368.16	1356.1
1369.22	1349.43
1356.34	1354.34
1359.88	1345.29
1369.13	1357.18
1350.3	1364.64
1363.87	1359.65
1383.24	1379.91
1375.63	1381.57
1372.57	1375.92
1382.52	1373.15
1382.52	1373.15
1378.69	1382.77
1366.72	1383.94
1384.35	1385.46
1368.77	1379.81
1389.3	1387.4
1401.73	1381.07
1392.5	1382.24
1377.44	1382.99
1413.85	1404.8
1413.36	1405.76
1421.26	1406.71
1425.87	1403.97
1405.84	1415.06
1411.07	1407.97
1415.27	1406.76
1412.18	1418.71
1417.61	1413.64
1408.04	1417.09
1406.92	1415.93
1409.37	1411.36
1437.23	1422.68
1431.69	1419.01
1430.01	1426.21
1430.01	1426.21
1427.32	1423.17
1436.15	1415.75
1446.25	1420.25
1427.38	1418.65
1441.03	1430.26
1437.19	1431.33
1449.71	1435.75
1449.37	1438.61
1441.21	1418.62
1457.62	1459.31
1466.6	1450.07
1466.6	1450.07
1452.65	1450.28
1449.56	1461.35
1463.48	1456.69
1475.62	1457.51
1463.97	1455.01
1468.13	1449.06
1460.58	1446.4
1449.57	1451.04
1469.11	1454.36
1446.92	1446.23
