# Supplementary material for: An online intelligent detection method for slurry density in concept drift data streams based on collaborative computing
Source: PeerJ Comput Sci. 2025 Feb 12;11:e2683. doi: 10.7717/peerj-cs.2683 (PMC11888939; doi:10.7717/peerj-cs.2683)
Supplement: Supplemental Information 1 — The results of the offline model running on the test set; the raw data for the tables in the article; the processed dataset used in this article; the experimental results. [file peerj-cs-11-2683-s001.zip › Datasets/data_results of the offline model on the test set.xlsx]

## Sheet: Sheet1
Ground Truth	Offline Learning Model
1176.57	1187.05
1185.87	1188.45
1170.3	1155.71
1168.51	1181.82
1175.47	1188.83
1177.75	1179.84
1164.33	1156.31
1173.25	1167.66
1176.53	1172.57
1183.12	1183.76
1187.81	1199.9
1177.96	1171.52
1183.66	1174.37
1179.84	1176.15
1181.05	1177.71
1186.44	1178.64
1183.86	1175.37
1177.77	1178.59
1183.72	1177.47
1177.5	1172.36
1180.59	1190.98
1184.07	1175.64
1179.49	1171.87
1182.74	1185.88
1185.53	1184.58
1190.99	1186.49
1185.67	1172.79
1185.54	1182.29
1175.52	1179.56
1180.41	1183.32
1164.64	1175.91
1178.56	1161.52
1180.27	1167.7
1177.58	1175.18
1173.98	1177.47
1177.73	1170.38
1190.4	1201.71
1181.99	1172.68
1193.58	1199.77
1188.42	1187.22
1178.23	1186.96
1176.95	1170.17
1188.06	1204.11
1179.5	1193.75
1191.91	1200.02
1201.12	1187.44
1199.08	1218.83
1185.15	1175.35
1183.08	1195.64
1185.95	1173.99
1172.05	1181.13
1175.64	1184.15
1189.64	1165.14
1181.38	1172.48
1187.8	1184.26
1193.66	1177.41
1194.76	1205.38
1189.91	1170.69
1204.45	1198.16
1195.87	1184.94
1190.26	1195.9
1182.12	1162.85
1196.88	1188.84
1179.35	1185.59
1190.87	1188.34
1201.45	1210.45
1193.11	1191.54
1196.42	1216.09
1196.46	1191.88
1206.65	1202.85
1208.42	1206.92
1208.27	1196.62
1196.35	1193.09
1208.09	1233.63
1205.08	1187.55
1189.74	1166.13
1186.96	1200.45
1198.44	1182.7
1185.81	1186.31
1190.75	1209.47
1189.54	1202.34
1178.43	1189.34
1197.8	1196.77
1195.96	1201.1
1187.92	1193.22
1190.88	1185.65
1191.62	1195.12
1176.13	1190.55
1191.8	1185.99
1196.72	1201.06
1183.14	1147.36
1195.86	1190.13
1193.07	1168.32
1189.52	1179.25
1183.98	1159.72
1192.92	1181.95
1222.66	1247.2
1217.64	1240.04
1219.59	1241.77
1228.78	1227.47
1232.52	1234.52
1228.68	1208.58
1232.15	1218.3
1242.28	1253.41
1221.48	1213.23
1210.91	1222.71
1210.29	1195.49
1222.81	1252.34
1225.81	1204.72
1232.17	1254.21
1235.35	1220.99
1224.94	1199.27
1232.21	1248.06
1226.6	1240.27
1222.42	1233.62
1225.76	1225.26
1230.88	1210.16
1226.5	1241.61
1230.02	1226.57
1232.81	1240.75
1237.63	1224.68
1245.66	1244.91
1230.73	1254.45
1233.15	1249.74
1227.12	1219.87
1236.07	1224.14
1216.15	1208.11
1227.14	1218.11
1229.14	1237.3
1240.99	1250.12
1229.57	1214.96
1223.54	1248.22
1236.73	1253.21
1245.28	1262.75
1237.63	1227.03
1246.17	1233.87
1223.05	1201.04
1222.12	1209.19
1225.89	1235.81
1233.74	1244.87
1213.87	1220.59
1205.6	1237.09
1224.16	1246.21
1210.23	1216.67
1225.5	1203.27
1223.49	1243.54
1228.02	1244.34
1237.09	1227.41
1220.45	1211.33
1220.35	1217
1220.22	1178.32
1217.91	1205.56
1216.3	1236.2
1210.56	1204.5
1212.64	1196.04
1206.8	1217.34
1227.94	1202.19
1216.97	1239.14
1236.74	1258.01
1226.94	1195.06
1217.42	1231.44
1210.26	1193.75
1224.44	1227.17
1222.99	1236.81
1223.8	1243.42
1236.02	1247.7
1216.73	1185.49
1218.99	1240.86
1227.32	1208.09
1230.64	1246.56
1225.71	1241.62
1218.71	1202.56
1228.44	1213.73
1231.3	1214.57
1216.2	1203.58
1233.36	1216.59
1229.46	1214.3
1223.7	1238.45
1238.3	1269.04
1217.93	1222.07
1230.2	1210.81
1223.74	1205.95
1242.22	1265.95
1242.24	1259.26
1223.14	1235.21
1232.31	1253.68
1218.13	1225.87
1228.84	1234.88
1236.99	1221.42
1244.31	1257.79
1249.24	1255.94
1235.63	1225.74
1231.69	1214
1228.02	1258.23
1224.4	1253.49
1225.14	1203.69
1238.49	1257.18
1238.61	1210.03
1227.4	1255.38
1242.99	1272.17
1225.9	1246.82
1233.3	1211.56
1237.1	1214.07
1229.6	1207.59
1233.91	1254.13
1223.71	1248.4
1227.59	1240.77
1233.99	1228.33
1231.71	1256.49
1229.05	1208.23
1222.17	1202.45
1234.68	1251.29
1296.47	1308.63
1294	1320.83
1305.46	1327.77
1283.82	1257.59
1299.9	1277.07
1300.82	1304.61
1300.27	1282.16
1305.11	1331.88
1298.69	1269.07
1296.46	1271.09
1294.14	1315.3
1294.85	1304.37
1284.01	1304.4
1287.56	1284.98
1279.94	1279.71
1282.27	1258.34
1299.57	1318.47
1309.18	1297.16
1307.64	1336.01
1290.61	1286.12
1292.44	1279.87
1300.16	1287.56
1300.39	1326.72
1282.56	1316.33
1304.12	1318.21
1315.65	1349.71
1296.39	1318.57
1292.76	1277.3
1301.08	1274.7
1302.66	1328.56
1293.56	1310.3
1295.89	1254.08
1307.28	1291.31
1299.81	1305.59
1305.3	1283.4
1319.04	1334.13
1301.89	1321.59
1304.09	1324.85
1314.87	1276.86
1314.64	1299.42
1309.69	1281.32
1318.87	1325.18
1322.61	1357.53
1297.1	1279.8
1314.39	1339.19
1316.21	1342.05
1326.99	1312.72
1312.87	1285.29
1305.57	1336.62
1313.36	1346.55
1303.64	1278.52
1305.62	1332.18
1299.26	1276.72
1308.75	1274.93
1296.89	1325.77
1301.49	1277.46
1311.08	1345.78
1309.89	1290.81
1307.66	1277.8
1322.13	1342.3
1305.63	1328.58
1313.04	1274.81
1302.98	1326.99
1310.88	1325.15
1307.94	1296.59
1315.97	1340.72
1298.45	1280.36
1307.86	1287.91
1301.76	1277.93
1308.39	1335.23
1289.39	1298.03
1295.13	1282.65
1305.76	1329.08
1302.24	1314.43
1315.28	1299.51
1312.03	1341.28
1305.49	1317.7
1304.89	1302.87
1312.62	1301.67
1311.39	1282.41
1306.93	1288.15
1298.67	1323.86
1294.73	1270.56
1294.01	1272.49
1305.81	1341.55
1303.62	1285.68
1302.15	1285.21
1315.91	1294.36
1303.36	1280.37
1295.29	1315.26
1310.71	1357.31
1309.44	1299.82
1307.88	1288.79
1302.7	1270.42
1313.81	1280.46
1297.59	1270.56
1306.75	1282.37
1298.23	1322.03
1293.9	1326.36
1294.66	1267.71
1301.45	1284.02
1288.52	1314.51
1294.18	1326.03
1310.41	1337.9
1398.2	1382.21
1397.05	1422.08
1410.86	1397.38
1392.39	1362.71
1400.51	1374.19
1395.27	1380.47
1386.86	1367.93
1401.89	1372.3
1403.46	1429.25
1402.55	1376.23
1393.04	1425.44
1417.28	1446.7
1402.41	1379.99
1412.35	1444.84
1391.11	1367.78
1410.54	1395.86
1407.4	1419.55
1418.22	1382.9
1399.05	1415.94
1417.68	1386.07
1400.21	1421.59
1402.94	1428.25
1405.3	1380.54
1389.37	1366.14
1395.82	1414.5
1397.12	1430.76
1401.77	1429.05
1389.99	1367.58
1402.7	1427.44
1404.85	1367.03
1400.02	1377.2
1390.59	1364.84
1399.3	1430.86
1410.91	1438.77
1404.98	1426.67
1390.48	1372.63
1397.41	1413.85
1398	1413.99
1388.81	1357.31
1393.8	1417.56
1397.23	1428.43
1397.01	1363.05
1388.79	1362.49
1385.52	1411.7
1394.39	1426.08
1391.52	1355
1389.86	1421.59
1388.36	1402.87
1398.13	1376.64
1411.07	1382.82
1409.71	1432.59
1394.72	1425.06
1397.59	1426.45
1405.23	1380.86
1399.89	1432.38
1400.68	1368.8
1403.58	1373.65
1396.39	1377.17
1395.93	1420.67
1407.11	1380.08
1396.01	1355.45
1382.63	1355.42
1407.6	1376.59
1388.74	1362.03
1401.14	1441.33
1406.48	1362.66
1399.22	1421.44
1413.34	1431.45
1400.39	1433.14
1387.7	1347.04
1393.03	1423.8
1403.85	1416.11
1400.56	1428.18
1405.85	1424.71
1391.96	1444.36
1387.18	1409.8
1412.55	1388.38
1400.85	1353.13
1421.6	1385.51
1425.05	1454.65
1396.28	1441.21
1393.73	1360.98
1399.92	1373.89
1388.41	1411.13
1405.22	1373
1415.81	1371.42
1401.27	1359.94
1416.18	1380.92
1402.55	1438.19
1412.86	1449.54
1400.47	1367.27
1408.24	1366.56
1399.99	1381.33
1389.4	1410.05
1403.52	1425.91
1405.64	1429.7
1386.49	1357.01
1385.29	1369.41
1376.98	1345.42
1377.98	1345.47
1397.73	1424.76
1393.78	1351.94
1403.69	1381.05
1401.15	1360.51
1401.27	1433.76
1404.15	1368.29
1411.84	1378.69
1412.51	1421.76
1414.62	1445.7
1414.03	1398.46
1417.21	1400.64
1414.31	1442.52
1418.24	1458.61
1416.61	1442.87
1413.76	1380.55
1410.42	1448.15
1429.29	1454.55
1418.34	1468.09
1415.08	1459.45
1436.8	1395.97
1445.23	1476.16
1439.62	1469.09
1443.49	1416.77
1439.22	1403.48
1439.53	1407.78
1435.47	1392.56
1439.92	1481.37
1443.83	1418.08
1434.28	1401.27
1440.4	1397.1
1422.67	1393.56
1437.94	1436.34
1425.95	1459.96
1421.38	1464.78
1431.99	1381.45
1415.25	1442.95
1422.54	1453.11
1411.59	1452.98
1429.38	1454.1
1434.01	1418.4
1423.71	1465.88
1435.05	1408.14
1428.33	1456.51
1412.86	1383.88
1420.6	1444.37
1408.87	1363.93
1424.59	1384.63
1418.37	1394.04
1420.82	1387.32
1414.42	1380.98
1423.6	1385.13
1411.41	1378.47
1425.5	1412.46
1413.59	1436.87
1419.18	1444.07
1416.04	1435.71
1418.98	1381.79
1423.17	1456.77
1423.83	1391.34
1411.88	1437.1
1419.29	1446.02
1424.1	1384.3
1407.24	1370.06
1428.32	1456.03
1065.77	1088.96
1068	1099.72
1073.86	1047.49
1056.24	1014.51
1071.3	1104.01
1074.45	1045.18
1069.45	1036.28
1069.36	1102.87
1064.46	1105.96
1070.26	1087.48
1062.27	1035.01
1059.74	1028.23
1138.14	1173.16
1145.71	1160.56
1147.84	1122.66
1134.84	1166.65
1133.58	1091.36
1130.08	1152.27
1135.45	1105.38
1131.06	1156.71
1136.86	1156.76
1132.56	1110.19
1132.8	1095.08
1129.88	1100.7
1203.37	1231.54
1191.99	1223.36
1213.33	1250.76
1200.62	1232.4
1207.78	1243.28
1206.35	1170.83
1210.63	1187.09
1197.19	1177.29
1203.18	1242.89
1207.45	1170.34
1195.68	1225.89
1197.57	1167.56
1305.2	1295.25
1307.86	1354.42
1307.75	1340.44
1311.3	1289.28
1306.6	1271.22
1304.02	1341.12
1311.73	1278.78
1297.77	1261.51
1305.2	1279.79
1300.24	1290.67
1299.98	1331.41
1313.62	1354.11
1329.95	1366.1
1319.04	1352.28
1332.26	1308.38
1320.35	1347.2
1333.63	1298.09
1322.52	1303.26
1323.66	1302.85
1325.18	1296.95
1337.34	1304.01
1327.34	1288.24
1330.24	1370.59
1346.35	1374.85
1359.78	1325.76
1348.67	1315.99
1361.05	1325.3
1363.12	1386.99
1362.73	1342.86
1368.16	1319.38
1369.22	1321.03
1356.34	1398.64
1359.88	1321.4
1369.13	1391.47
1350.3	1395.49
1363.87	1334.32
1383.24	1416.15
1375.63	1408.48
1372.57	1340.99
1382.52	1422.4
1378.69	1346.83
1366.72	1326.95
1384.35	1413.63
1368.77	1334.57
1389.3	1410.51
1401.73	1367
1392.5	1419.26
1377.44	1343.47
1413.85	1455.27
1413.36	1381.91
1421.26	1406.45
1425.87	1399.89
1405.84	1373.04
1411.07	1437.17
1415.27	1384.68
1412.18	1449.35
1417.61	1367.26
1408.04	1372.89
1406.92	1382.17
1409.37	1368.07
1437.23	1474.24
1431.69	1394.73
1430.01	1418.4
1427.32	1453.96
1436.15	1466.93
1446.25	1467.44
1427.38	1452.39
1441.03	1422.75
1437.19	1481.48
1449.71	1490.16
1449.37	1412.89
1441.21	1408.04
1457.62	1511.81
1466.6	1492.51
1452.65	1424.94
1449.56	1424.15
1463.48	1487.9
1475.62	1510.3
1463.97	1429.27
1468.13	1431.17
1460.58	1430.06
1449.57	1484.54
1469.11	1514.3
1446.92	1491.89
