# Supplementary material for: An online intelligent detection method for slurry density in concept drift data streams based on collaborative computing
Source: PeerJ Comput Sci. 2025 Feb 12;11:e2683. doi: 10.7717/peerj-cs.2683 (PMC11888939; doi:10.7717/peerj-cs.2683)
Supplement: Supplemental Information 2 — The algorithm can be executed using ‘the_proposed_algorithm.py’ function. The experimental results are visualized using two scripts: ‘visualization_of_experimental_results_1.py’ and ‘visualization_of_experimental_results_2.py’. The ‘tabular_data.py’ script corresponds to the data used for the tables. [file peerj-cs-11-2683-s002.zip]

Archive with 42 entries (33 files):
- the experimental section code of the paper/
- the experimental section code of the paper/.idea/
- the experimental section code of the paper/.idea/.gitignore
- the experimental section code of the paper/.idea/inspectionProfiles/
- the experimental section code of the paper/.idea/inspectionProfiles/profiles_settings.xml
- the experimental section code of the paper/.idea/inspectionProfiles/Project_Default.xml
- the experimental section code of the paper/.idea/misc.xml
- the experimental section code of the paper/.idea/modules.xml
- the experimental section code of the paper/.idea/online-soft-sensor.iml
- the experimental section code of the paper/.idea/workspace.xml
- the experimental section code of the paper/data/
- the experimental section code of the paper/data/data_experimental results.xlsx
- the experimental section code of the paper/data/data_processed dataset in this paper.xlsx
- the experimental section code of the paper/data/data_raw data in the tables of the paper.xlsx
- the experimental section code of the paper/data/data_results of the offline model on the test set.xlsx
- the experimental section code of the paper/FMRSC.py
- the experimental section code of the paper/get_data.py
- the experimental section code of the paper/GMR.py
- the experimental section code of the paper/OGPRSWM.py
- the experimental section code of the paper/online-soft-sensor/
- the experimental section code of the paper/online-soft-sensor/.idea/
- the experimental section code of the paper/online-soft-sensor/.idea/.gitignore
- the experimental section code of the paper/online-soft-sensor/.idea/misc.xml
- the experimental section code of the paper/online-soft-sensor/.idea/modules.xml
- the experimental section code of the paper/online-soft-sensor/.idea/online-soft-sensor.iml
- the experimental section code of the paper/online-soft-sensor/.idea/workspace.xml
- the experimental section code of the paper/Online_Nonlinear/
- the experimental section code of the paper/Online_Nonlinear/Initial_construct.py
- the experimental section code of the paper/Online_Nonlinear/para_online.py
- the experimental section code of the paper/Online_Nonlinear/Robust_SCN.py
- the experimental section code of the paper/Online_Nonlinear/__pycache__/
- the experimental section code of the paper/Online_Nonlinear/__pycache__/Robust_SCN.cpython-38.pyc
- the experimental section code of the paper/README.md
- the experimental section code of the paper/requirements.txt
- the experimental section code of the paper/tabular_data.py
- the experimental section code of the paper/the_proposed_algorithm.py
- the experimental section code of the paper/visualization_of_experimental_results_1.py
- the experimental section code of the paper/visualization_of_experimental_results_2.py
- the experimental section code of the paper/__pycache__/
- the experimental section code of the paper/__pycache__/FMRSC.cpython-38.pyc
- the experimental section code of the paper/__pycache__/get_data.cpython-38.pyc
- the experimental section code of the paper/__pycache__/OGPRSWM.cpython-38.pyc
