# Supplementary material for: An online intelligent detection method for slurry density in concept drift data streams based on collaborative computing
Source: PeerJ Comput Sci. 2025 Feb 12;11:e2683. doi: 10.7717/peerj-cs.2683 (PMC11888939; doi:10.7717/peerj-cs.2683)
Supplement: Supplemental Information 2 — The algorithm can be executed using ‘the_proposed_algorithm.py’ function. The experimental results are visualized using two scripts: ‘visualization_of_experimental_results_1.py’ and ‘visualization_of_experimental_results_2.py’. The ‘tabular_data.py’ script corresponds to the data used for the tables. [file peerj-cs-11-2683-s002.zip › the experimental section code of the paper/FMRSC.py]

# -*- coding: utf-8 -*-
import matplotlib.pyplot as plt
import numpy as np
import numpy.matlib
from math import sqrt
from scipy.special import expit
import get_data
from sklearn import metrics
import OGPRSWM
from sklearn.preprocessing import MinMaxScaler

class FMRSC(object):
    # Basic parameters （networks structure）
    L = 0  # hidden node number / start with 0
    W = []  # input weight matrix
    b = []  # hidden layer bias vector
    Beta = []  # output weight vector
    Theta = []


    # Configurational parameters
    # regularization parameter
    r = np.array([0.9, 0.99, 0.999, 0.9999, 0.99999, 0.99999])
    tol = 1e-4  # tolerance
    # random weights range, linear grid search
    Lambdas = np.array([0.5, 1, 3, 5, 7, 9, 15, 25, 50, 100, 150, 200])
    L_max = 100  # maximum number of hidden neurons
    T_max = 100  # Maximum times of random configurations

    nB = 1  # how many node need to be added in the network in one loop
    verbose = 50  # display frequency
    COST = 0  # final error
    c = 10 ** 1  # regularization parameter


    # constructor
    def __init__(self,
                 L_max=100,
                 T_max=100,
                 tol=1e-4,
                 Lambdas=[0.5, 1, 3, 5, 7, 9, 15, 25, 50, 100, 150, 200],
                 r=[0.9, 0.99, 0.999, 0.9999, 0.99999, 0.99999],
                 nB=1,
                 verbose=50,
                 c=10
                 ):
        if isinstance(verbose, int):
            self.verbose = verbose
        if isinstance(L_max, int):
            self.L_max = L_max
            if L_max > 5000:
                self.verbose = 500  # does not need too many output
        if isinstance(T_max, int):
            self.T_max = T_max
        if isinstance(tol, float):
            self.tol = tol
        if isinstance(Lambdas, list):
            self.Lambdas = np.array(Lambdas)
        if isinstance(r, list):
            self.r = np.array(r)
        if isinstance(nB, int):
            self.nB = nB
        self.c = c

    def printProperties(self):
        print('      L:{}'.format(self.L))
        print('      W:{}'.format(self.W.shape))
        print('      b:{}'.format(self.b.shape))
        print('   Beta:{}'.format(self.Beta.shape))
        print('      r:{}'.format(self.r))
        print('    tol:{}'.format(self.tol))
        print('Lambdas:{}'.format(self.Lambdas))
        print('  L_max:{}'.format(self.L_max))
        print('  T_max:{}'.format(self.T_max))
        print('     nB:{}'.format(self.nB))
        print('verbose:{}'.format(self.verbose))
        print('   COST:{}'.format(self.COST))

    # inequality equation return the ksi
    def inequalityEq(self, eq, gk, r_L):
        ksi = ((eq.conj().T @ gk) ** 2) / ((gk.T @ gk + 1 / self.c) ** 2 / (gk.T @ gk + 2 / self.c)) - \
              (1 - r_L) * (eq.conj().T @ eq)
        return ksi

    # Search for {WB,bB} of nB nodes
    def sc_Search(self, X, E0):
        # 0: continue; 1: stop;
        # return a good node /or stop training by set Flag = 1
        Flag = 0
        WB = []
        bB = []
        # get sample and feature number
        d = X.shape[1]
        m = E0.shape[1]
        # Linear search for better nodes
        # container of kesi
        C = []
        for Lambda in self.Lambdas:
            # Generate candidates T_max vectors of w and b for selection
            # WW is d-by-T_max
            WT = Lambda * (2 * np.random.rand(d, self.T_max) - 1)
            # bb is 1-by-T_max
            bT = Lambda * (2 * np.random.rand(1, self.T_max) - 1)
            HT = expit(X @ WT + bT)
            for r_L in self.r:
                # calculate the Ksi value
                # searching one by one
                for t in range(0, self.T_max):
                    # Calculate H_t
                    H_t = HT[:, t]
                    # Calculate kesi_1, ... kesi_m
                    ksi_m = np.zeros((1, m), dtype=np.float64)
                    for i_m in range(0, m):
                        # print("Theta",self.Theta.shape)
                        eq = (self.Theta @ E0[:, i_m]).reshape(-1, 1)
                        gk = (self.Theta @ H_t).reshape(-1, 1)
                        ksi_m[0, i_m] = self.inequalityEq(eq, gk, r_L)
                    Ksi_t = np.sum(ksi_m, 0).reshape(-1, 1)
                    if np.min(ksi_m) > 0:
                        if type(C) == list:
                            C = Ksi_t
                        else:
                            C = np.concatenate([C, Ksi_t], axis=1)
                        if type(WB) == list:
                            WB = WT[:, t].reshape(-1, 1)
                        else:
                            WB = np.concatenate(
                                (WB, WT[:, t].reshape(-1, 1)), axis=1)
                        if type(bB) == list:
                            bB = bT[:, t].reshape(-1, 1)
                        else:
                            bB = np.concatenate(
                                (bB, bT[:, t].reshape(-1, 1)), axis=1)
                nC = len(C)
                if nC >= self.nB:
                    break  # r loop
                else:
                    continue
            # end r
            if nC >= self.nB:
                break  # lambda loop
            else:
                continue
        # end lambda
        # Return the good node / or stop the training
        if nC >= self.nB:
            I = C.argsort(axis=1)[::-1]
            I_nb = I[0, 0:self.nB]
            WB = WB[:, I_nb]
            bB = bB[:, I_nb]
            # HB = HB[:, I_nb]
        # discard w b
        if nC == 0 or nC < self.nB:
            Flag = 1
        return [WB, bB, Flag]

    # Add nodes to the model
    def addNodes(self, w_L, b_L):
        if type(self.W) == list:
            self.W = w_L
        else:
            self.W = np.concatenate((self.W, w_L), axis=1)

        if type(self.b) == list:
            self.b = b_L
        else:
            self.b = np.concatenate((self.b, b_L), axis=1)

        self.L = self.L + 1
        # print("self.W",self.W)
        # print("self.b",self.b)

    # ComputeBeta
    def computeBeta(self, H, T):
        # Beta = np.linalg.pinv(H) @ T
        cloumu_H = H.shape[1]
        I_matrix = np.identity(cloumu_H)
        Beta = np.linalg.pinv(H.T @ (self.Theta ** 2).T @ (self.Theta ** 2) @ H + I_matrix / self.c) @ H.T @ (
                    self.Theta ** 2).T @ (self.Theta ** 2) @ T
        self.Beta = Beta

    # Output Matrix of hidden layer
    def getH(self, X):
        H = self.activationFun(X)
        return H

    # Sigmoid function
    def activationFun(self, X):
        H = expit(X @ self.W + self.b)
        # print("X",X)
        # print("self.W",self.W)
        # print("self.b",self.b)
        return H

    # RMSE
    def RMSE(self, E0):
        EN = E0.shape[0]
        Error = sqrt(np.sum(np.sum(E0 ** 2, axis=0) / EN, axis=0))
        return Error

    # Compute the Beta, Output, ErrorVector and Cost
    def upgradeSCN(self, X, T):
        H = self.getH(X)
        self.computeBeta(H, T)
        O = H @ self.Beta
        E = T - O
        Error = self.RMSE(E)
        self.COST = Error
        return (O, E, Error)

    # get output
    def getOutput(self, X):
        H = self.getH(X)
        O = H @ self.Beta
        return O

    # Regression
    def regression(self, X, T):
        E = T
        EN = E.shape[0]
        self.Theta = np.eye(EN)
        ErrorList = []
        Error = self.RMSE(E)
        # print('Error', Error)
        while (self.L < self.L_max) and (Error > self.tol):
            if self.L % self.verbose == 0:
                print('#L:{}\t RMSE:{:.4f} \r'.format(self.L, Error))
            # Search for candidate node / Hidden Parameters
            (w_L, b_L, Flag) = self.sc_Search(X, E)
            if Flag == 1:
                # could not find enough node
                break
            self.addNodes(w_L, b_L)
            # Calculate Beta/ Update all
            (otemp, E, Error) = self.upgradeSCN(X, T)
            # log
            if type(ErrorList) == list:
                ErrorList = np.array(Error).reshape(1, 1)
            else:
                ErrorList = np.concatenate(
                    [np.array(ErrorList), np.matlib.repmat(Error, 1, self.nB)], axis=1)
        print('End Searching ...')
        print('#L:{}\t RMSE:{:.4f} \r'.format(self.L, Error))
        print('***************************************')
        self.printProperties()
        return ErrorList

    def Beta_update(self, x, y, theta_k, P_k):
        h_k = self.getH(x)  ###Notes: Ensure the shapes are correct
        # print(x.shape)
        # print(h_k.shape)
        # print("h_k",h_k)
        # print("P_k",P_k)
        P_k = theta_k**2*P_k + h_k.T@h_k
        Beta = self.Beta
        Beta = Beta + np.linalg.inv(P_k+np.eye(P_k.shape[1])/self.c)@((theta_k**2-1)/self.c*Beta + h_k.T@(y-h_k@Beta))
        self.Beta = Beta
        return P_k

    def stru_adjust(self, X, Y, x, y):
        ##X and Y include x and y
        F_change = []
        for i in range(self.Beta.shape[0]):
            W = self.W
            b = self.b
            Beta = self.Beta
            W = np.delete(W, i, axis=1)
            b = np.delete(b, i, axis=1)
            Beta = np.delete(Beta, i, axis=0)
            H = expit(x @ W + b)
            f_change = abs(y-H @ Beta)
            F_change.append(f_change)

        F_change = np.array(F_change).reshape(1,-1)
        print("F_change",F_change)
        # retrieve the sorted indices
        sorted_indices = np.argsort(F_change)
        print("sorted_indices",sorted_indices)
        # assume we need to find the indices of the smallest n values
        n = round(self.L*0.2)
        print("n",n)
        Idx = sorted_indices[:,:n]
        print("Idx",Idx)

        self.W = np.delete(self.W, Idx, axis=1)
        print("self.W",self.W.shape)
        self.b = np.delete(self.b, Idx, axis=1)
        self.Beta = np.delete(self.Beta, Idx, axis=0)

        self.L = self.L - n

        # print("self.L",self.L)
        O = self.getOutput(X)
        E = Y - O
        # print("Y,O,E",Y.shape,O.shape,E.shape)
        EN = E.shape[0]
        Error = self.RMSE(E)

        #########multiply by the forgetting factor###########
        self.Theta = self.Theta*0.8
        # new_size = self.Theta.shape[0] + 1
        # new_Theta = np.eye(new_size)
        # new_Theta[:new_size-1, :new_size-1] = self.Theta
        # self.Theta = new_Theta

        while (self.L < self.L_max) and (Error > self.tol):
            if self.L % self.verbose == 0:
                print('#L:{}\t RMSE:{:.4f} \r'.format(self.L, Error))
            # Search for candidate node / Hidden Parameters
            (w_L, b_L, Flag) = self.sc_Search(X, E)
            if Flag == 1:
                # could not find enough node
                break
            self.addNodes(w_L, b_L)
            # Calculate Beta/ Update all
            (otemp, E, Error) = self.upgradeSCN(X, Y)
            # log

        print('End Searching ...')
        print('#L:{}\t RMSE:{:.4f} \r'.format(self.L, Error))
        print('***************************************')
        self.printProperties()


########fetch data########
Y_non_train = OGPRSWM.Y_non_train
Y_non_test = OGPRSWM.Y_non_test
Y_non = np.concatenate((Y_non_train, Y_non_test), axis=0)
sigma2_k_non_test = OGPRSWM.sigma2_k_non_test

X_non = get_data.X_non
X_non_train = get_data.X_non_train
X_non_test = get_data.X_non_test

Y = get_data.Y
Y_train = get_data.Y_train
Y_test = get_data.Y_test


X_process = MinMaxScaler()
X_non = X_process.fit_transform(X_non)
X_non_train = X_non[0:188,:]
X_non_test = X_non[188:,:]

Y_process = MinMaxScaler()
Y_non = Y_process.fit_transform(Y_non)
Y_non_train = Y_non[0:188,:]
Y_non_test = Y_non[188:,:]


# Parameter Setting
L_max = 50                  # maximum hidden node number
tol = 0.01                    # training tolerance
T_max = 100                  # maximun candidate nodes number
Lambdas = [0.1, 0.3, 0.5, 0.8, 1, 5, 10]  # scope sequence
r = [0.999]  # 1-r contraction sequence
nB = 1       # batch size
verbose = 10
c = 4

M = FMRSC(L_max, T_max, tol, Lambdas, r, nB, verbose, c)
per = M.regression(np.array(X_non_train), Y_non_train)


Y_non_pre = []

H = M.getH(X_non_train)
# print(X_non_train.shape)
# print(X_non_test.shape)
# print(H.shape)
P_k = H.T @ H

ad = 0
for i in range(X_non_test.shape[0]):
    y_pre = M.getOutput(np.array(X_non_test[i:i+1,:]))
    P_k = M.Beta_update(np.array(X_non_test[i:i+1,:]),Y_non_test[i,0],0.8,P_k)
    Y_non_pre.append(y_pre)
    print("update the parameters for the",i+1,"th time")
    #########expand the dimensions of Theta###########
    Theta = M.Theta
    # print("Theta",Theta)
    new_size = Theta.shape[0] + 1
    new_Theta = np.eye(new_size)
    new_Theta[:new_size - 1, :new_size - 1] = Theta
    M.Theta = new_Theta

    if abs(Y_process.inverse_transform(y_pre) - Y_process.inverse_transform(Y_non_test[i:i+1,:]))>3*sigma2_k_non_test[i]**0.5:
        ad = ad + 1
        # print("X shape",X_non[0:i+189,:].shape)
        M.stru_adjust(X_non[0:i+189,:],Y_non[0:i+189,:],np.array(X_non_test[i:i+1,:]),Y_non_test[i,0])
        print("adjust the model structure",ad,"times")
        H = M.getH(X_non[0:i+189,:])
        P_k = H.T @ H


Y_non_pre = np.array(Y_non_pre).reshape(-1,1)
Y_non_pre = Y_process.inverse_transform(Y_non_pre)
Y_non_test = Y_process.inverse_transform(Y_non_test)
MAE = np.mean(np.abs(Y_non_pre-Y_non_test))
# print('mae',MAE)

Y_lin_pre = OGPRSWM.Y_lin_pre
Y_pre = Y_non_pre + Y_lin_pre
