# Supplementary material for: An online intelligent detection method for slurry density in concept drift data streams based on collaborative computing
Source: PeerJ Comput Sci. 2025 Feb 12;11:e2683. doi: 10.7717/peerj-cs.2683 (PMC11888939; doi:10.7717/peerj-cs.2683)
Supplement: Supplemental Information 2 — The algorithm can be executed using ‘the_proposed_algorithm.py’ function. The experimental results are visualized using two scripts: ‘visualization_of_experimental_results_1.py’ and ‘visualization_of_experimental_results_2.py’. The ‘tabular_data.py’ script corresponds to the data used for the tables. [file peerj-cs-11-2683-s002.zip › the experimental section code of the paper/get_data.py]

import pandas as pd
import numpy as np

data = pd.read_excel(r'...\online-soft-sensor\data\dataset.xlsx',header=None)
data = np.array(data)
print(data)

X_lin = data[:788,0:2]
X_lin_train = X_lin[0:188,:]
X_lin_test = X_lin[188:788,:]

X_non = data[:788,0:4]
X_non_train = X_non[0:188,:]
X_non_test = X_non[188:788,:]

Y = data[:788,4].reshape(-1,1)
Y_train = Y[0:188,:]
Y_test = Y[188:788,:]
# print("X_lin",X_lin,"X_non",X_non,"Y",Y)
