# Supplementary material for: An online intelligent detection method for slurry density in concept drift data streams based on collaborative computing
Source: PeerJ Comput Sci. 2025 Feb 12;11:e2683. doi: 10.7717/peerj-cs.2683 (PMC11888939; doi:10.7717/peerj-cs.2683)
Supplement: Supplemental Information 2 — The algorithm can be executed using ‘the_proposed_algorithm.py’ function. The experimental results are visualized using two scripts: ‘visualization_of_experimental_results_1.py’ and ‘visualization_of_experimental_results_2.py’. The ‘tabular_data.py’ script corresponds to the data used for the tables. [file peerj-cs-11-2683-s002.zip › the experimental section code of the paper/GMR.py]

import numpy as np

# assume we have some observed data X and Y
X = np.array([[1], [2], [3], [4], [5]])  # design matrix X
y = np.array([1.8, 2.2, 2.9, 4.1, 5.1])  # observed data Y

# compute the least squares solution beta
X_b = np.c_[np.ones((len(X), 1)), X]  # add a bias term
beta_hat = np.linalg.inv(X_b.T.dot(X_b)).dot(X_b.T).dot(y)

# use the estimated beta to calculate the model's predicted values
y_pred = X_b.dot(beta_hat)

# compute the residuals
residuals = y - y_pred

# use the residuals to estimate the noise variance
sigma2_hat = (residuals.T.dot(residuals)) / (len(y) - len(beta_hat))

print(f"Estimated noise variance: {sigma2_hat}")
