# Supplementary material for: An online intelligent detection method for slurry density in concept drift data streams based on collaborative computing
Source: PeerJ Comput Sci. 2025 Feb 12;11:e2683. doi: 10.7717/peerj-cs.2683 (PMC11888939; doi:10.7717/peerj-cs.2683)
Supplement: Supplemental Information 2 — The algorithm can be executed using ‘the_proposed_algorithm.py’ function. The experimental results are visualized using two scripts: ‘visualization_of_experimental_results_1.py’ and ‘visualization_of_experimental_results_2.py’. The ‘tabular_data.py’ script corresponds to the data used for the tables. [file peerj-cs-11-2683-s002.zip › the experimental section code of the paper/OGPRSWM.py]

import numpy as np
import get_data

def get_sigma2_n(X,y):
    # compute the least squares solution beta
    X_b = np.c_[np.ones((len(X), 1)), X]  # add a bias term
    beta_hat = np.linalg.inv(X_b.T.dot(X_b)).dot(X_b.T).dot(y)
    # use the estimated beta to calculate the model's predicted values
    y_pred = X_b.dot(beta_hat)
    # compute the residuals
    residuals = y - y_pred
    # use the residuals to estimate the noise variance
    sigma2_n = (residuals.T.dot(residuals)) / (len(y) - len(beta_hat))
    # print(f"Estimated noise variance: {sigma2_n}")
    return sigma2_n


#############select hyperparameters####################
Sigma = np.array([[0.1, 0.0, 0.0],
                  [0.0, 0.1, 0.0],
                  [0.0, 0.0, 0.1]])


#############fetch data########################
X = get_data.X_lin
X_train = get_data.X_lin_train
X_test = get_data.X_lin_test

n_rows = X.shape[0] # get the number of rows in X
ones_column = np.ones((n_rows, 1))# create a column vector of ones
X_hat = np.hstack((X, ones_column))# append this column vector of ones to the X matrix
X_train_hat = X_hat[0:188,:]
X_test_hat = X_hat[188:,:]
# print('X_test_hat',X_test_hat.shape)

Y = get_data.Y
Y_train = get_data.Y_train
Y_test = get_data.Y_test
# print('Y_test',Y_test.shape)


###############compute the parameters#############################
sigma2_n_old = get_sigma2_n(X_train,Y_train)

A = np.linalg.inv(Sigma) + 1/sigma2_n_old*X_train_hat.T.dot(X_train_hat)
# print("A",A)
A_1 = np.linalg.inv(A)

N_w = 100

Y_non_train = []
for i in range(X_train_hat.shape[0]):
    rou0_k = X_train_hat[i, :] @ A_1 @ X_train_hat.T @ Y_train / sigma2_n_old
    sigma2_k = X_train_hat[i:i + 1, :] @ A_1 @ X_test_hat[i:i + 1, :].T
    Y_non_train.append(Y_train[i] - rou0_k)
Y_non_train = np.array(Y_non_train).reshape(-1,1)
# print("Y_non_train",Y_non_train.shape)


Y_non_test = []
Y_lin_pre = []
sigma2_k_non_test = []
for i in range(X_test_hat.shape[0]):
    #######calculate the estimated values########
    if(i!=0):
        rou0_k = X_test_hat[i,:] @ A_1 @ X_hat[188-N_w+i:188+i,:].T @ Y[188-N_w+i:188+i,:]/sigma2_n_old
        sigma2_k = X_test_hat[i:i+1,:] @ A_1 @ X_test_hat[i:i+1,:].T
    else:
        rou0_k = X_test_hat[i,:] @ A_1 @ X_train_hat.T @ Y_train/sigma2_n_old
        sigma2_k = X_test_hat[i:i+1,:] @ A_1 @ X_test_hat[i:i+1,:].T
    ########update the parameters#########
    sigma2_n = get_sigma2_n(X[189-N_w+i:189+i,:],Y[189-N_w+i:189+i,:])
    # print("111",X_hat[189-N_w+i:189+i,:].T@X_hat[189-N_w+i:189+i,:])
    # print("222",X_hat[:188+i,:].T@X_hat[:188+i,:] + X_test_hat[i:i+1,:].T @ X_test_hat[i:i+1,:] - X_hat[0:189-N_w+i,:].T @ X_hat[0:189-N_w+i,:])
    # print("sigma2_n",sigma2_n)
    A = np.linalg.inv(Sigma) + 1/sigma2_n*X_hat[189-N_w+i:189+i,:].T@X_hat[189-N_w+i:189+i,:]
    # if(i!=0):
    #     A = np.linalg.inv(Sigma)+(A-np.linalg.inv(Sigma))/sigma2_n*sigma2_n_old + 1/sigma2_n*(X_test_hat[i:i+1,:].T @ X_test_hat[i:i+1,:] - X_hat[189-N_w+i:190-N_w+i,:].T @ X_hat[189-N_w+i:190-N_w+i,:])
    # else:
    #     A = np.linalg.inv(Sigma)+(A-np.linalg.inv(Sigma))/sigma2_n*sigma2_n_old + 1/sigma2_n*(X_test_hat[i:i+1,:].T @ X_test_hat[i:i+1,:] - X_hat[0:189-N_w+i,:].T @ X_hat[0:189-N_w+i,:])
    A_1 = np.linalg.inv(A)
    sigma2_n_old = sigma2_n

    # print('i',i)
    # print(Y_test[i])
    Y_non_test.append(Y_test[i]-rou0_k)
    Y_lin_pre.append(rou0_k)
    sigma2_k_non_test.append(sigma2_k)
    # print("rou0_k","[",i,"]",rou0_k)
    # print("sigma2_k","[",i,"]",sigma2_k)
Y_non_test = np.array(Y_non_test).reshape(-1,1)
Y_lin_pre = np.array(Y_lin_pre).reshape(-1,1)
MAE = np.mean(np.abs(Y_non_test))
