# Supplementary material for: An online intelligent detection method for slurry density in concept drift data streams based on collaborative computing
Source: PeerJ Comput Sci. 2025 Feb 12;11:e2683. doi: 10.7717/peerj-cs.2683 (PMC11888939; doi:10.7717/peerj-cs.2683)
Supplement: Supplemental Information 2 — The algorithm can be executed using ‘the_proposed_algorithm.py’ function. The experimental results are visualized using two scripts: ‘visualization_of_experimental_results_1.py’ and ‘visualization_of_experimental_results_2.py’. The ‘tabular_data.py’ script corresponds to the data used for the tables. [file peerj-cs-11-2683-s002.zip › the experimental section code of the paper/Online_Nonlinear/Initial_construct.py]

import get_data
from Online_Nonlinear import Robust_SCN
import numpy as np

X_non = get_data.X_non
X_non_train = get_data.X_non_train
X_non_test = get_data.X_non_test

Y = get_data.Y
Y_train = get_data.Y_train
Y_test = get_data.Y_test

# Parameter Setting
L_max = 250                    # maximum hidden node number
tol = 0.0001                    # training tolerance
T_max = 250                  # maximun candidate nodes number
Lambdas = [1, 5, 10, 30, 50, 100, 150, 200, 250, 300]  # scope sequence
r = [0.9, 0.99]  # 1-r contraction sequence
nB = 1       # batch size
verbose = 10
c = 10

M = Robust_SCN.RSCN(L_max, T_max, tol, Lambdas, r, nB, verbose, c)
per = M.regression(np.array(X_non_train), Y_train.reshape(-1, 1))


train_output = M.getOutput(np.array(X_non_train))
test_output = M.getOutput(np.array(X_non_test))
print(train_output)
print(test_output)
