# Supplementary material for: An online intelligent detection method for slurry density in concept drift data streams based on collaborative computing
Source: PeerJ Comput Sci. 2025 Feb 12;11:e2683. doi: 10.7717/peerj-cs.2683 (PMC11888939; doi:10.7717/peerj-cs.2683)
Supplement: Supplemental Information 2 — The algorithm can be executed using ‘the_proposed_algorithm.py’ function. The experimental results are visualized using two scripts: ‘visualization_of_experimental_results_1.py’ and ‘visualization_of_experimental_results_2.py’. The ‘tabular_data.py’ script corresponds to the data used for the tables. [file peerj-cs-11-2683-s002.zip › the experimental section code of the paper/Online_Nonlinear/para_online.py]

from Online_Nonlinear import Initial_construct


Beta = Initial_construct.M.Beta
