# Supplementary material for: An online intelligent detection method for slurry density in concept drift data streams based on collaborative computing
Source: PeerJ Comput Sci. 2025 Feb 12;11:e2683. doi: 10.7717/peerj-cs.2683 (PMC11888939; doi:10.7717/peerj-cs.2683)
Supplement: Supplemental Information 2 — The algorithm can be executed using ‘the_proposed_algorithm.py’ function. The experimental results are visualized using two scripts: ‘visualization_of_experimental_results_1.py’ and ‘visualization_of_experimental_results_2.py’. The ‘tabular_data.py’ script corresponds to the data used for the tables. [file peerj-cs-11-2683-s002.zip › the experimental section code of the paper/README.md]

# online soft sensor
pip install -r requirements.txt #Install library dependencies

*Update the paths of the various data files to prevent errors 
during experiments or when generating experimental result figures

the algorithm in this paper runs 'the_proposed_algorithm.py'

'visualization_of_experimental_results_1.py' and 'visualization_of_experimental_results_2.py' are for visualizing experimental results

'tabular_data.py' corresponds to the data in the tables.

Description of the Data Folder:
①'data_results of the offline model on the test set.xlsx' contains the results of the offline model running on the test set.
②'data_raw data in the tables of the paper.xlsx' corresponds to the raw data used in the tables of the paper.
③'data_processed dataset in this paper.xlsx' contains the processed dataset used in this chapter.
④'data_experimental results.xlsx' contains the experimental results.
