# Supplementary material for: An online intelligent detection method for slurry density in concept drift data streams based on collaborative computing
Source: PeerJ Comput Sci. 2025 Feb 12;11:e2683. doi: 10.7717/peerj-cs.2683 (PMC11888939; doi:10.7717/peerj-cs.2683)
Supplement: Supplemental Information 2 — The algorithm can be executed using ‘the_proposed_algorithm.py’ function. The experimental results are visualized using two scripts: ‘visualization_of_experimental_results_1.py’ and ‘visualization_of_experimental_results_2.py’. The ‘tabular_data.py’ script corresponds to the data used for the tables. [file peerj-cs-11-2683-s002.zip › the experimental section code of the paper/tabular_data.py]

import pandas as pd
import numpy as np

def MRE(actual,predict):
    relative_errors = np.abs((actual - predict) / actual)
    mre = np.mean(relative_errors)*100
    return mre

data1 = pd.read_excel(r"...\online-soft-sensor\data\result.xlsx", sheet_name=0,header=None)
data2 = pd.read_excel(r"...\online-soft-sensor\data\data5.xlsx", sheet_name=0,header=None)

data1 = np.array(data1)[1:,:]
data2 = np.array(data2)[1:,:]


#########second and subsequent rows of the table########
gk1 = data1[:96,:]
gk2 = data1[96:212,:]
gk3 = data1[212:316,:]
gk4 = data1[316:480,:]
gk5 = data1[480:,:]

for i in range(1,6):
    mre = MRE(gk1[:,0],gk1[:,i])
    print('MRE of the',i,"th algorithm for Condition 1",mre)

for i in range(1,6):
    mre = MRE(gk2[:,0],gk2[:,i])
    print('MRE of the',i,"th algorithm for Condition 2",mre)

for i in range(1,6):
    mre = MRE(gk3[:,0],gk3[:,i])
    print('MRE of the',i,"th algorithm for Condition 3",mre)

for i in range(1,6):
    mre = MRE(gk4[:,0],gk4[:,i])
    print('MRE of the',i,"th algorithm for Condition 4",mre)

for i in range(1,6):
    mre = MRE(gk5[:,0],gk5[:,i])
    print('MRE of the',i,"th algorithm for Condition 5",mre)


#########first row of the table
gk1 = data2[:96,:]
gk2 = data2[96:212,:]
gk3 = data2[212:316,:]
gk4 = data2[316:480,:]
gk5 = data2[480:,:]

mre = MRE(gk1[:,0],gk1[:,1])
print('MRE of the offline algorithm for Condition 1',mre)
mre = MRE(gk2[:,0], gk2[:,1])
print('MRE of the offline algorithm for Condition 2',mre)
mre = MRE(gk3[:,0],gk3[:,1])
print('MRE of the offline algorithm for Condition 3',mre)
mre = MRE(gk4[:,0],gk4[:,1])
print('MRE of the offline algorithm for Condition 4',mre)
mre = MRE(gk5[:,0],gk5[:,1])
print('MRE of the offline algorithm for Condition 5',mre)
