# Supplementary material for: An online intelligent detection method for slurry density in concept drift data streams based on collaborative computing
Source: PeerJ Comput Sci. 2025 Feb 12;11:e2683. doi: 10.7717/peerj-cs.2683 (PMC11888939; doi:10.7717/peerj-cs.2683)
Supplement: Supplemental Information 2 — The algorithm can be executed using ‘the_proposed_algorithm.py’ function. The experimental results are visualized using two scripts: ‘visualization_of_experimental_results_1.py’ and ‘visualization_of_experimental_results_2.py’. The ‘tabular_data.py’ script corresponds to the data used for the tables. [file peerj-cs-11-2683-s002.zip › the experimental section code of the paper/the_proposed_algorithm.py]

import FMRSC
import numpy as np
import pandas as pd

Y_test = FMRSC.Y_test
Y_pre = FMRSC.Y_pre


# compute MAE
mae = np.mean(np.abs(Y_test - Y_pre))
print("Mean Absolute Error (MAE):", mae)

# compute RMSE
rmse = np.sqrt(np.mean((Y_test - Y_pre)**2))
print("Root Mean Squared Error (RMSE):", rmse)

Y_pre = pd.DataFrame(Y_pre)
Y_test = pd.DataFrame(Y_test)
Y_combined = pd.concat([Y_pre, Y_test], axis=1)
# Y_combined.to_excel(r'F:\python_code\online-soft-sensor\data\data7.xlsx',header=None,index=None)
