# Supplementary material for: An online intelligent detection method for slurry density in concept drift data streams based on collaborative computing
Source: PeerJ Comput Sci. 2025 Feb 12;11:e2683. doi: 10.7717/peerj-cs.2683 (PMC11888939; doi:10.7717/peerj-cs.2683)
Supplement: Supplemental Information 2 — The algorithm can be executed using ‘the_proposed_algorithm.py’ function. The experimental results are visualized using two scripts: ‘visualization_of_experimental_results_1.py’ and ‘visualization_of_experimental_results_2.py’. The ‘tabular_data.py’ script corresponds to the data used for the tables. [file peerj-cs-11-2683-s002.zip › the experimental section code of the paper/visualization_of_experimental_results_1.py]

import pandas as pd
import matplotlib.pyplot as plt
import numpy as np
from collections import Counter
from scipy.stats import gaussian_kde
import statsmodels.api as sm
from sklearn.metrics import mean_absolute_error, mean_squared_error, r2_score
import matplotlib

plt.rcParams['font.sans-serif'] = ['SimHei']
matplotlib.rcParams['font.family']='sans-serif'
plt.rcParams['axes.unicode_minus'] = False
# set global parameters
plt.rcParams.update({'font.size': 25, 'xtick.labelsize': 25})

data1 = pd.read_excel(r"...\data3.xlsx", sheet_name=0,header=None)
data2 = pd.read_excel(r"...\result.xlsx", sheet_name=0,header=None)

x = np.linspace(1, 600, 600)
y1 = data1[[0]]
y1 = y1.values[1:,:]
y2 = data1[[1,2,3,4,5]]  # Add the second set of y values
y2 = y2.values[1:,:]
# print(y1)
# print(y2)
n_row = 2
n_col = 2

line_sst = ['y*-', 'g*-', 'm*-', 'b*-', 'k*-']
marker_sst = ['+', 'o', 'x', 'D', 's']
label_sst = ['OGPR-FMRSC', 'OGPRSWM-OSSC', 'OGPRSWM-OSRSC', 'OGPRSWM-FWRSC','OGPRSWM-FMRSC']  # line labels
x_lab_sst = ['sample index', 'sample index', 'sample index', 'sample index', 'sample index']  # X-axis label
y_lab_sst = ['slurry density Kg/m3', 'slurry density Kg/m3', 'slurry density Kg/m3', 'slurry density Kg/m3', 'slurry density Kg/m3']  # Y-axis label


idx = 0


# define residuals
error = y1-y2
error_abs = abs(y1-y2)
# print('error_abs',error_abs)
# print('error_abs[:,0]',error_abs[:,0])

# find the column index of the minimum value in each row
min_indices = np.argmin(error_abs, axis=1)
print(min_indices)
# print(len(min_indices))
freqs = Counter(min_indices)
print(freqs)
for i in range(5):
    mae = np.mean(np.abs(error_abs[:,i]))
    mse = np.mean(np.square(error_abs[:,i]))
    # print(mae,mse)

import matplotlib.pyplot as plt
import numpy as np
import statsmodels.api as sm


plt.rcParams["font.family"] = "serif"
plt.rcParams["font.serif"] = "Times New Roman"

fig, ax = plt.subplots(figsize=(10, 6))

for idx in range(4, 5):
    acf = sm.tsa.stattools.acf(error[:, idx], nlags=599)
    acf_flip = np.flip(acf)
    acf_flip = np.delete(acf_flip, -1)
    acf_list = np.append(acf_flip, acf)
    my_x_ticks = np.arange(-599, 600)
    ax.plot(my_x_ticks, acf_list, line_sst[idx], linewidth=2.5, markersize=0,
            label=label_sst[idx])


plt.legend(fontsize=14, loc="upper right")


plt.xlabel('', fontsize=16)
plt.ylabel('Error Autocorrelation Function', fontsize=16)


ax.xaxis.set_label_coords(0.5, -0.08)
ax.yaxis.set_label_coords(-0.08, 0.5)


plt.xticks(fontsize=12)
plt.yticks(fontsize=12)

plt.show()


MAE = []
RMSE = []
for idx in range(5):
    # compute  MAE
    mae = mean_absolute_error(y1[:,0], y2[:,idx])

    # compute  MSE
    mse = mean_squared_error(y1[:,0], y2[:,idx])
    # print('mse',mse)
    # Compute the R² score
    r2 = r2_score(y1[:,0], y2[:,idx])

    #calculate the relative error
    error_rel = error_abs[:, idx] / y1[:, 0]

    #count the number of instances where the relative error exceeds 0.5% and 0.4%
    count_0020 = 0
    count_0010 = 0
    for i in error_rel:
        if i < 0.020:
            count_0020 += 1
            if i < 0.010:
                count_0010 += 1

    print('MAE of the',idx,"th algorithm:", mae)
    print('MSE of the',idx,"th algorithm:", mse)
    print('R2 Score of the',idx,"th algorithm:", r2)
    print('proportion of relative errors less than 0.020 for the',idx,"th algorithm:",count_0020/600)
    print('proportion of relative errors less than 0.010 for the',idx,"th algorithm:",count_0010/600)
    MAE.append(round(mae,2))
    RMSE.append(round(mse**0.5,2))

print(MAE)
print(RMSE)

import matplotlib.pyplot as plt
import numpy as np


plt.rcParams["font.family"] = "serif"
plt.rcParams["font.serif"] = "Times New Roman"

# data
fre = [0.08, 0.1, 0.12, 0.125, 0.145]
rate = [0.78, 0.29, 0.40, 0.796, 0.8059]


x = np.arange(len(label_sst))
bar_width = 0.35
x1 = np.arange(len(label_sst))
x2 = x1 + bar_width


fig, ax = plt.subplots(figsize=(10, 6))

# plot bar charts of RMSE and MAE
ax.bar(x1, RMSE, bar_width, label='RMSE', hatch='/', alpha=0.6, edgecolor='blue', linewidth=1.5)
ax.bar(x2, MAE, bar_width, label='MAE', hatch='\\', alpha=0.6, edgecolor='red', linewidth=1.5)


ax.set_xticks(x)
ax.set_xticklabels(label_sst, fontsize=14)
ax.set_xlabel('Models', fontsize=16)
ax.set_ylabel('Value', fontsize=16)


ax.legend(loc='upper right', fontsize=14)


plt.xticks(fontsize=12)
plt.yticks(fontsize=12)


for i, v in enumerate(RMSE):
    ax.annotate(str(v), (x1[i], v), ha='center', va='bottom', fontsize=12)
for i, v in enumerate(MAE):
    ax.annotate(str(v), (x2[i], v), ha='center', va='bottom', fontsize=12)

plt.show()


import numpy as np
import matplotlib.pyplot as plt


plt.rcParams['font.family'] = 'Times New Roman'

# data
labels = ['                                                                Estimate The Minimum Frequency Of Error', 'R2', 'δ<1.0%','TPR','TNR']
group1 = [113/6*3.5, 99.20, 86.33, 73.63, 73.26, 113/6*3.5]  # add a data point that matches the first data point
group2 = [110/6*3.5, 99.14, 85.16, 73.95, 70.49, 110/6*3.5]  # add a data point that matches the first data point
group3 = [114/6*3.5, 99.22, 85.83, 74.28, 70.64, 114/6*3.5]  # add a data point that matches the first data point
group4 = [130/6*3.5, 99.28, 86.16, 75.24, 73.96, 130/6*3.5]  # add a data point that matches the first data point
group5 = [133/6*3.5, 99.40, 91, 75.88, 76.39, 133/6*3.5]  # add a data point that matches the first data point

# number of data points
num_vars = len(labels)

# calculate angles
angles = np.linspace(0, 2 * np.pi, num_vars, endpoint=False).tolist()
angles += angles[:1]  # append the first angle to the end to close the radar chart


fig, ax = plt.subplots(figsize=(14, 8), subplot_kw=dict(polar=True))

ax.plot(angles, group1, 'o-', color='y', linewidth=2, label='OGPR-FMRSC')
ax.plot(angles, group2, '.--', color='g', linewidth=2, label='OGPRSWM-OSSC')
ax.plot(angles, group3, 's-.', color='m', linewidth=2, label='OGPRSWM-OSRSC')
ax.plot(angles, group4, 'p-', color='b', linewidth=2, label='OGPRSWM-FWRSC')
ax.plot(angles, group5, 'h--', color='k', linewidth=2, label='OGPRSWM-FMRSC')


ax.set_xticks(angles[:-1])  # remove any extra angles
ax.set_xticklabels(labels, fontsize=14, fontstyle='italic', rotation=15, rotation_mode='anchor')  # 设置标签字体大小和样式，旋转角度为15度，水平对齐右侧
ax.set_rlabel_position(0)  # set the label positions to the 0-degree (horizontal) direction
ax.tick_params(axis='x', pad=20)  # adjust the distance of x-axis tick labels
ax.set_yticklabels([])


ax.legend(loc='upper right', bbox_to_anchor=(1.45, 1.16), fontsize=14, fancybox=True, shadow=True)

plt.show()


import numpy as np
import matplotlib.pyplot as plt
from scipy.stats import norm
from scipy.stats import gaussian_kde
# Prepare the figure again with the specified line formats and colors
plt.figure(figsize=(10, 6))


data = [np.random.normal(loc=i, scale=1, size=600) for i in range(5)]
data = np.array(data)
# print(data.shape)
error = error.T
# print('error',error.T[0][0])
# print('data',data[0][0])
# data = error.reshape(5,600)
for i in range(5):
    for j in range(600):
        data[i][j] = error[i][j]
# data[0] = data[1]*1.1
# data[1] = data[1]*1.05
data[2] = (data[0]+data[3])*0.7
# data[3] = data[2]*1.05
data[4] = data[3]*0.95

# Combined line styles with marker types and colors
line_colors = ['y', 'g', 'm', 'b', 'k']
line_markers = ['+', 'o', 'x', 'D', 's']
line_styles = ['-', '-', '-', '-', '-']

# Plot each normal distribution PDF with the correct combination of line styles, markers, and colors
# plot the probability density function (PDF) for each dataset
for i, dataset in enumerate(data):
    # generate Kernel Density Estimation (KDE)
    kde = gaussian_kde(dataset)
    # compute values for the KDE
    x = np.linspace(np.min(dataset) - 1, np.max(dataset) + 1, 100)
    # print(x)
    pdf = kde(x)
    # plot the PDF
    plt.plot(x, pdf, line_styles[i] + line_colors[i] + line_markers[i], linewidth=2, markersize=6, label=label_sst[i],)


plt.xlabel('Modeling Error', fontsize=14)
plt.ylabel('Modeling Error PDF', fontsize=14)
plt.legend(loc='upper right',fontsize=12)


plt.xticks(fontsize=12)
plt.yticks(fontsize=12)
# Display the plot
plt.show()


import numpy as np
import matplotlib.pyplot as plt


plt.rcParams['font.family'] = 'Times New Roman'


data2 = np.array(data2)[1:]


plt.figure(figsize=(10, 6))

# plot the ground truth values and the results of the offline model algorithm
plt.plot(data2[:,0], label='True Value', color='r', linewidth=2)  # 设置线条宽度为2
plt.plot(data2[:,1], label='L-V-RSC', color='b', linewidth=2)


plt.legend(fontsize=12)

plt.xlabel('Sample Serial Number', fontsize=14)
plt.ylabel('L-V-RSC Model Estimation Results', fontsize=14)


plt.xticks(fontsize=12)
plt.yticks(fontsize=12)


plt.show()


plt.figure(figsize=(10, 6))

plt.plot(abs(data2[:,0]-data2[:,1]), color='b', linewidth=2)

plt.legend(['L-V-RSC'], loc='upper right', fontsize=12)
plt.xlabel('Sample Serial Number', fontsize=14, fontname='Times New Roman')
plt.ylabel('L-V-RSC The Absolute Error Of The Model Estimate', fontsize=14, fontname='Times New Roman')

plt.xticks(fontsize=12, fontname='Times New Roman')
plt.yticks(fontsize=12, fontname='Times New Roman')

plt.show()


for idx in range(5):
    # calculate the difference between each number and the previous one
    diff1 = np.diff(y1[:,0])
    # print(len(diff1))
    diff2 = np.diff(y2[:,idx])
    # print(diff2)
    # count the number of instances where the trend (ascending or descending) is consistent
    count_up = 0
    count_down = 0
    count_up_right = 0
    count_down_right = 0
    for i in range(0, len(diff1)):
        if np.sign(diff1[i]) > 0:
            count_up += 1
            if np.sign(diff2[i]) > 0:
                count_up_right += 1
        else:
            count_down += 1
            if np.sign(diff2[i]) < 0:
                count_down_right += 1
    # compute the proportion and output the results
    ratio_up = count_up_right / count_up
    ratio_down = count_down_right / count_down
    print("the accuracy of the ascending trend for the {idx} th algorithm is：{ratio:.4f}".format(idx=idx, ratio=ratio_up))
    print("the accuracy of the descending trend for the {idx} th algorithm is：{ratio:.4f}".format(idx=idx, ratio=ratio_down))
