# Supplementary material for: An online intelligent detection method for slurry density in concept drift data streams based on collaborative computing
Source: PeerJ Comput Sci. 2025 Feb 12;11:e2683. doi: 10.7717/peerj-cs.2683 (PMC11888939; doi:10.7717/peerj-cs.2683)
Supplement: Supplemental Information 2 — The algorithm can be executed using ‘the_proposed_algorithm.py’ function. The experimental results are visualized using two scripts: ‘visualization_of_experimental_results_1.py’ and ‘visualization_of_experimental_results_2.py’. The ‘tabular_data.py’ script corresponds to the data used for the tables. [file peerj-cs-11-2683-s002.zip › the experimental section code of the paper/visualization_of_experimental_results_2.py]

import pandas as pd
import numpy as np
import matplotlib.pyplot as plt
import matplotlib
from matplotlib.ticker import FuncFormatter


plt.rcParams.update({'font.size': 25, 'xtick.labelsize': 25})


data = pd.read_excel(r'...\data_for_3_2and3.xlsx',header=None)
data = np.array(data)
print(data)
# print(data.shape)

data = np.array(data)

plt.figure(figsize=(10, 6))
plt.plot(data[:,0], label='True Value', color='#7a7374', marker='o', markersize=0, linewidth=2)
plt.plot(data[:,1], label='Offline Learning ModeL', color='#cc163a'	, marker='x', markersize=4, linewidth=2)


plt.legend(fontsize=12)
plt.xlabel('Sample Number',fontsize=14, fontname='Times New Roman')
plt.ylabel('Model Estimation Results',fontsize=14, fontname='Times New Roman')

plt.xticks(fontsize=12, fontname='Times New Roman')
plt.yticks(fontsize=12, fontname='Times New Roman')
plt.show()


plt.figure(figsize=(10, 6))
plt.plot(abs(data[:,0]-data[:,1]),label='Offline Learning ModeL',alpha=0.8, color='#cc163a'	, marker='x', markersize=4, linewidth=2)

plt.legend(['Offline Learning ModeL'], loc='upper right', fontsize=14)
plt.xlabel('Sample Number',fontsize=14, fontname='Times New Roman')
plt.ylabel('Model Estimation Absolute Error',fontsize=14, fontname='Times New Roman')
plt.ylim(bottom=0)
plt.xticks(fontsize=12, fontname='Times New Roman')
plt.yticks(fontsize=12, fontname='Times New Roman')

plt.show()


plt.figure(figsize=(10, 6))
plt.plot(abs(data[:,0]-data[:,1])/data[:,0],label='L-V-RSC',alpha=0.8, color='#cc163a'	, marker='x', markersize=4, linewidth=2)

plt.legend(['Offline Learning ModeL'], loc='upper right', fontsize=14)
plt.xlabel('Sample Number',fontsize=14, fontname='Times New Roman')
plt.ylabel('Model Estimation Relative Error',fontsize=14, fontname='Times New Roman')
plt.ylim(bottom=0)
plt.xticks(fontsize=12, fontname='Times New Roman')
plt.yticks(fontsize=12, fontname='Times New Roman')


plt.show()

print('abs(data[:,0]-data[:,1])',abs(data[:,0]-data[:,1]))
print(abs(data[:,0]-data[:,1])/data[:,0])
